# Supplementary material for: Kelch Domain of Gigaxonin Interacts with Intermediate Filament Proteins Affected in Giant Axonal Neuropathy
Source: PLoS One. 2015 Oct 13;10(10):e0140157. doi: 10.1371/journal.pone.0140157 (PMC4604155; doi:10.1371/journal.pone.0140157)
Supplement: S1 Table — The raw data is included as well as subsequent filtering steps in sequential tabs. Data was parsed according to 98 and 80% confidence intervals and tabulated using Python and MySQL to identify Kelch and BTB-interacting proteins. (XLSX) [file pone.0140157.s005.xlsx]

## Sheet: Raw data_NC
KEBE120228_A1
Rank	Match Quality	Top Ranked Protein Name	Accession No.	Protein Mw	Protein PI	Peptide Count	Total Ion Score	Total Ion C. I. %
1		Kinesin-like protein KIF11 OS=Homo sapiens GN=KIF11 PE=1 SV=2	KIF11_HUMAN	119085	5.47	59	3806.35	100
2		Heat shock 70 kDa protein 1A/1B OS=Homo sapiens GN=HSPA1A PE=1 SV=5	HSP71_HUMAN	70009	5.48	23	1126.47	100
3		Protein arginine N-methyltransferase 5 OS=Homo sapiens GN=PRMT5 PE=1 SV=4	ANM5_HUMAN	72637.5	5.88	20	1055.04	100
4		RNA-binding protein 10 OS=Homo sapiens GN=RBM10 PE=1 SV=3	RBM10_HUMAN	103469	5.69	24	795.72	100
5		Methylosome protein 50 OS=Homo sapiens GN=WDR77 PE=1 SV=1	MEP50_HUMAN	36701.1	5.03	10	688.96	100
6		Heat shock 70 kDa protein 1-like OS=Homo sapiens GN=HSPA1L PE=1 SV=2	HS71L_HUMAN	70331.3	5.76	10	658.61	100
7		Thyroid hormone receptor-associated protein 3 OS=Homo sapiens GN=THRAP3 PE=1 SV=2	TR150_HUMAN	108601	10.16	17	543.142	100
8		Heat shock 70 kDa protein 6 OS=Homo sapiens GN=HSPA6 PE=1 SV=2	HSP76_HUMAN	70984.2	5.81	8	542.17	100
9		Eukaryotic translation initiation factor 3 subunit A OS=Homo sapiens GN=EIF3A PE=1 SV=1	EIF3A_HUMAN	166468	6.38	23	541.487	100
10		Serine/threonine-protein kinase 38 OS=Homo sapiens GN=STK38 PE=1 SV=1	STK38_HUMAN	54155.4	6.7	16	509.89	100
11		Eukaryotic translation initiation factor 4B OS=Homo sapiens GN=EIF4B PE=1 SV=2	IF4B_HUMAN	69110.3	5.55	13	454.65	100
12		Eukaryotic translation initiation factor 3 subunit L OS=Homo sapiens GN=EIF3L PE=1 SV=1	EIF3L_HUMAN	66684.4	5.93	12	420.24	100
13		Keratin, type I cytoskeletal 9 OS=Homo sapiens GN=KRT9 PE=1 SV=3	K1C9_HUMAN	62026.8	5.14	7	361.67	100
14		Keratin, type I cytoskeletal 10 OS=Homo sapiens GN=KRT10 PE=1 SV=6	K1C10_HUMAN	58791.7	5.13	10	321.83	100
15		Keratin, type II cytoskeletal 1 OS=Homo sapiens GN=KRT1 PE=1 SV=6	K2C1_HUMAN	65999	8.15	10	311.252	100
16		Heat shock-related 70 kDa protein 2 OS=Homo sapiens GN=HSPA2 PE=1 SV=1	HSP72_HUMAN	69977.9	5.56	4	260.31	100
17		Heat shock cognate 71 kDa protein OS=Homo sapiens GN=HSPA8 PE=1 SV=1	HSP7C_HUMAN	70854.2	5.37	5	251.837	100
18		Heterogeneous nuclear ribonucleoprotein H OS=Homo sapiens GN=HNRNPH1 PE=1 SV=4	HNRH1_HUMAN	49198.4	5.89	6	250.41	100
19		Tubulin beta chain OS=Homo sapiens GN=TUBB PE=1 SV=2	TBB5_HUMAN	49639	4.78	11	245.18	100
20		U4/U6 small nuclear ribonucleoprotein Prp31 OS=Homo sapiens GN=PRPF31 PE=1 SV=2	PRP31_HUMAN	55421.4	5.63	7	210.48	100
21		Eukaryotic translation initiation factor 3 subunit B OS=Homo sapiens GN=EIF3B PE=1 SV=3	EIF3B_HUMAN	92423.8	4.89	8	169.84	100
22		Eukaryotic translation initiation factor 3 subunit C OS=Homo sapiens GN=EIF3C PE=1 SV=1	EIF3C_HUMAN	105278	5.48	8	167.75	100
23		Tubulin alpha-1B chain OS=Homo sapiens GN=TUBA1B PE=1 SV=1	TBA1B_HUMAN	50119.6	4.94	6	164.42	100
24		Nucleolin OS=Homo sapiens GN=NCL PE=1 SV=3	NUCL_HUMAN	76568.4	4.6	3	156.43	100
25		Bcl-2-associated transcription factor 1 OS=Homo sapiens GN=BCLAF1 PE=1 SV=2	BCLF1_HUMAN	106059	9.99	8	139.32	100
26		Actin, cytoplasmic 2 OS=Homo sapiens GN=ACTG1 PE=1 SV=1	ACTG_HUMAN	41765.8	5.31	5	133.89	100
27		E3 ubiquitin-protein ligase TRIM21 OS=Homo sapiens GN=TRIM21 PE=1 SV=1	RO52_HUMAN	54135.1	5.98	6	120.4	100
28		RING finger protein 219 OS=Homo sapiens GN=RNF219 PE=1 SV=1	RN219_HUMAN	81065.7	5.53	5	111.35	100
29		Keratin, type II cytoskeletal 2 epidermal OS=Homo sapiens GN=KRT2 PE=1 SV=2	K22E_HUMAN	65393.2	8.07	5	105.257	100
30		Serine/threonine-protein kinase 38-like OS=Homo sapiens GN=STK38L PE=1 SV=3	ST38L_HUMAN	53968.4	6.36	4	93.54	100
31		Kinesin-like protein KIFC3 OS=Homo sapiens GN=KIFC3 PE=1 SV=4	KIFC3_HUMAN	92717.8	7.62	2	92.9272	100
32		Keratin, type II cytoskeletal 6B OS=Homo sapiens GN=KRT6B PE=1 SV=5	K2C6B_HUMAN	60030.3	8.09	3	76.49	99.9999
33		Uncharacterized protein C11orf84 OS=Homo sapiens GN=C11orf84 PE=1 SV=3	CK084_HUMAN	41011.4	4.92	4	70.37	99.9996
34		Heterogeneous nuclear ribonucleoprotein U OS=Homo sapiens GN=HNRNPU PE=1 SV=6	HNRPU_HUMAN	90528	5.76	4	69.9044	99.9995
35		Heterogeneous nuclear ribonucleoprotein K OS=Homo sapiens GN=HNRNPK PE=1 SV=1	HNRPK_HUMAN	50944.4	5.39	2	67.5	99.9992
36		Keratin, type II cytoskeletal 4 OS=Homo sapiens GN=KRT4 PE=1 SV=4	K2C4_HUMAN	57249.8	6.25	3	66	99.9989
37		Spectrin beta chain, erythrocyte OS=Homo sapiens GN=SPTB PE=1 SV=5	SPTB1_HUMAN	246314	5.15	4	58.0044	99.9928
38		40S ribosomal protein SA OS=Homo sapiens GN=RPSA PE=1 SV=4	RSSA_HUMAN	32833.4	4.79	1	57.67	99.9923
39		Protein QN1 homolog OS=Homo sapiens GN=KIAA1009 PE=1 SV=2	QN1_HUMAN	161843	5.36	2	55.2872	99.9866
40		Eukaryotic translation initiation factor 3 subunit D OS=Homo sapiens GN=EIF3D PE=1 SV=1	EIF3D_HUMAN	63932.4	5.79	4	55.2772	99.9866
41		TRIO and F-actin-binding protein OS=Homo sapiens GN=TRIOBP PE=1 SV=3	TARA_HUMAN	261217	8.86	7	52.64	99.9754
42		Replicase polyprotein 1ab OS=Human SARS coronavirus GN=rep PE=1 SV=1	R1AB_CVHSA	789744	6.19	6	47.0372	99.9105
43		Splicing factor 3B subunit 3 OS=Homo sapiens GN=SF3B3 PE=1 SV=4	SF3B3_HUMAN	135492	5.13	4	45.59	99.8751
44		IQ motif and SEC7 domain-containing protein 2 OS=Homo sapiens GN=IQSEC2 PE=1 SV=1	IQEC2_HUMAN	161637	8.78	6	45.44	99.8707
45		Heterogeneous nuclear ribonucleoprotein M OS=Homo sapiens GN=HNRNPM PE=1 SV=3	HNRPM_HUMAN	77464.3	8.84	3	45.4372	99.8706
46		Titin OS=Homo sapiens GN=TTN PE=1 SV=3	TITIN_HUMAN	3.81376e+06	6.01	15	45.4184	99.87
47		Elongation factor 1-alpha 2 OS=Homo sapiens GN=EEF1A2 PE=1 SV=1	EF1A2_HUMAN	50438.3	9.11	4	43.5328	99.7994
48		Cullin-3 OS=Homo sapiens GN=CUL3 PE=1 SV=2	CUL3_HUMAN	88873.5	8.68	2	42.6072	99.7517
49		Mucin-16 OS=Homo sapiens GN=MUC16 PE=1 SV=2	MUC16_HUMAN	2.35181e+06	5.65	5	42.5572	99.7488
50		Cingulin OS=Homo sapiens GN=CGN PE=1 SV=2	CING_HUMAN	136304	5.46	3	41.02	99.6421
51		Polycystin-1 OS=Homo sapiens GN=PKD1 PE=1 SV=3	PKD1_HUMAN	462239	6.28	4	40.6172	99.6074
52		Protein CASP OS=Homo sapiens GN=CUX1 PE=1 SV=2	CASP_HUMAN	77408	5.35	2	40.58	99.604
53		Acyl-CoA dehydrogenase family member 9, mitochondrial OS=Homo sapiens GN=ACAD9 PE=1 SV=1	ACAD9_HUMAN	68716.7	8.16	2	40.44	99.591
54		Microtubule-associated tumor suppressor candidate 2 OS=Homo sapiens GN=MTUS2 PE=1 SV=3	MTUS2_HUMAN	150103	6.23	2	39.81	99.5272
55		Kinesin-like protein KIF21B OS=Homo sapiens GN=KIF21B PE=1 SV=2	KI21B_HUMAN	182547	6.7	3	39.6	99.5037
56		Immunoglobulin superfamily member 3 OS=Homo sapiens GN=IGSF3 PE=1 SV=3	IGSF3_HUMAN	135112	5.75	1	39.47	99.4887
57		40S ribosomal protein S3 OS=Homo sapiens GN=RPS3 PE=1 SV=2	RS3_HUMAN	26671.4	9.68	2	39.33	99.4719
58		Peroxisomal proliferator-activated receptor A-interacting complex 285 kDa protein OS=Homo sapiens GN=PRIC285 PE=1 SV=6	PR285_HUMAN	294463	7.36	4	38.92	99.4196
59		Plectin OS=Homo sapiens GN=PLEC PE=1 SV=3	PLEC_HUMAN	531466	5.74	4	38.8516	99.4104
60		AT-rich interactive domain-containing protein 4A OS=Homo sapiens GN=ARID4A PE=1 SV=3	ARI4A_HUMAN	142664	5.02	2	38.3872	99.3439
61		Serine/arginine-rich splicing factor 4 OS=Homo sapiens GN=SRSF4 PE=1 SV=2	SRSF4_HUMAN	56645.3	11.52	3	38.36	99.3398
62		Stabilin-2 OS=Homo sapiens GN=STAB2 PE=1 SV=3	STAB2_HUMAN	276805	6	4	38.3344	99.3359
63		Keratin, type II cytoskeletal 73 OS=Homo sapiens GN=KRT73 PE=1 SV=1	K2C73_HUMAN	58886.8	6.93	2	36.84	99.0631
64		Zinc finger protein 616 OS=Homo sapiens GN=ZNF616 PE=2 SV=2	ZN616_HUMAN	90215.2	9.66	1	36.75	99.0435
65		Zinc finger protein 20 OS=Homo sapiens GN=ZNF20 PE=2 SV=2	ZNF20_HUMAN	61527.2	8.94	2	36.52	98.9914
66		Myosin-14 OS=Homo sapiens GN=MYH14 PE=1 SV=2	MYH14_HUMAN	227730	5.52	5	36.37	98.956
67		Serine/threonine-protein kinase RIO1 OS=Homo sapiens GN=RIOK1 PE=1 SV=2	RIOK1_HUMAN	65541.7	5.84	4	36.16	98.9043
68		RNA-binding protein 6 OS=Homo sapiens GN=RBM6 PE=1 SV=5	RBM6_HUMAN	128565	5.93	3	36.12	98.8941
69		T-complex protein 1 subunit epsilon OS=Homo sapiens GN=CCT5 PE=1 SV=1	TCPE_HUMAN	59632.8	5.45	3	35.86	98.8259
70		A disintegrin and metalloproteinase with thrombospondin motifs 5 OS=Homo sapiens GN=ADAMTS5 PE=1 SV=2	ATS5_HUMAN	101653	9.13	2	35.76	98.7986
71		NmrA-like family domain-containing protein 1 OS=Homo sapiens GN=NMRAL1 PE=1 SV=1	NMRL1_HUMAN	33323.3	7.05	2	35.66	98.7706
72		Keratin, type II cytoskeletal 2 oral OS=Homo sapiens GN=KRT76 PE=1 SV=2	K22O_HUMAN	65800.1	8.38	3	34.94	98.5489
73		Probable helicase with zinc finger domain OS=Homo sapiens GN=HELZ PE=1 SV=2	HELZ_HUMAN	218831	7.04	2	34.9	98.5355
74		Extracellular sulfatase Sulf-1 OS=Homo sapiens GN=SULF1 PE=1 SV=1	SULF1_HUMAN	100962	9.23	2	34.89	98.5321
75		Nuclease-sensitive element-binding protein 1 OS=Homo sapiens GN=YBX1 PE=1 SV=3	YBOX1_HUMAN	35902.7	9.87	2	34.8272	98.5107
76		Polyadenylate-binding protein 4 OS=Homo sapiens GN=PABPC4 PE=1 SV=1	PABP4_HUMAN	70738.1	9.31	1	34.61	98.4343
77		Semaphorin-5B OS=Homo sapiens GN=SEMA5B PE=2 SV=4	SEM5B_HUMAN	125832	7.99	2	34.3572	98.3405
78		Coiled-coil domain-containing protein 73 OS=Homo sapiens GN=CCDC73 PE=1 SV=2	CCD73_HUMAN	124077	5.42	3	34.12	98.2473
79		Nebulin-related-anchoring protein OS=Homo sapiens GN=NRAP PE=2 SV=2	NRAP_HUMAN	196949	9.24	5	34.0216	98.2071
80		Zinc finger CCCH domain-containing protein 13 OS=Homo sapiens GN=ZC3H13 PE=1 SV=1	ZC3HD_HUMAN	196518	9.45	4	33.73	98.0827
81		Zinc finger protein 599 OS=Homo sapiens GN=ZNF599 PE=2 SV=1	ZN599_HUMAN	67447.7	8.73	4	33.72	98.0782
82		Protein FAM208B OS=Homo sapiens GN=FAM208B PE=1 SV=1	F208B_HUMAN	268675	5.61	2	33.63	98.038
83		Golgi apparatus protein 1 OS=Homo sapiens GN=GLG1 PE=1 SV=2	GSLG1_HUMAN	134464	6.52	4	33.5	97.9784
84		Teneurin-3 OS=Homo sapiens GN=ODZ3 PE=2 SV=3	TEN3_HUMAN	300760	5.99	3	33.32	97.8928
85		Envoplakin OS=Homo sapiens GN=EVPL PE=1 SV=3	EVPL_HUMAN	231463	6.56	3	33.3	97.8831
86		RNA-binding protein with serine-rich domain 1 OS=Homo sapiens GN=RNPS1 PE=1 SV=1	RNPS1_HUMAN	34187.7	11.85	1	32.6	97.5129
87		Leucine zipper protein 1 OS=Homo sapiens GN=LUZP1 PE=1 SV=2	LUZP1_HUMAN	120202	8.67	2	32.4872	97.4474
88		Tenascin-X OS=Homo sapiens GN=TNXB PE=1 SV=3	TENX_HUMAN	464034	5.19	5	32.2983	97.3339
89		ATP-dependent RNA helicase DDX24 OS=Homo sapiens GN=DDX24 PE=1 SV=1	DDX24_HUMAN	96271.5	9.14	2	32.21	97.2792
90		Nesprin-2 OS=Homo sapiens GN=SYNE2 PE=1 SV=3	SYNE2_HUMAN	795944	5.26	3	32.0272	97.1622
91		Zinc finger protein 493 OS=Homo sapiens GN=ZNF493 PE=2 SV=3	ZN493_HUMAN	75292.6	9.44	2	31.7	96.9401
92		Structural maintenance of chromosomes flexible hinge domain-containing protein 1 OS=Homo sapiens GN=SMCHD1 PE=1 SV=2	SMHD1_HUMAN	226231	6.95	3	31.45	96.7588
93		Coiled-coil domain-containing protein 124 OS=Homo sapiens GN=CCDC124 PE=1 SV=1	CC124_HUMAN	25819.6	9.54	2	31.4	96.7213
94		THAP domain-containing protein 4 OS=Homo sapiens GN=THAP4 PE=1 SV=2	THAP4_HUMAN	62850.7	9.39	5	31.27	96.6217
95		Rootletin OS=Homo sapiens GN=CROCC PE=1 SV=1	CROCC_HUMAN	228385	5.45	3	31.1572	96.5328
96		Band 4.1-like protein 4A OS=Homo sapiens GN=EPB41L4A PE=1 SV=2	E41LA_HUMAN	79009.9	9.44	3	31.05	96.4461
97		Zinc finger imprinted 2 OS=Homo sapiens GN=ZIM2 PE=2 SV=1	ZIM2_HUMAN	61125.2	6.3	2	30.99	96.3967
98		Zinc finger C3H1 domain-containing protein OS=Homo sapiens GN=ZFC3H1 PE=1 SV=3	ZC3H1_HUMAN	226213	8.39	3	30.91	96.3297
99		Protein CASC5 OS=Homo sapiens GN=CASC5 PE=1 SV=3	CASC5_HUMAN	265223	5.3	4	30.87	96.2957
100		C-1-tetrahydrofolate synthase, cytoplasmic OS=Homo sapiens GN=MTHFD1 PE=1 SV=3	C1TC_HUMAN	101496	6.89	1	30.82	96.2528
101		Thioredoxin domain-containing protein 5 OS=Homo sapiens GN=TXNDC5 PE=1 SV=2	TXND5_HUMAN	47598.7	5.63	2	30.7	96.1479
102		Steroid hormone receptor ERR1 OS=Homo sapiens GN=ESRRA PE=1 SV=3	ERR1_HUMAN	45480.6	6.01	2	30.35	95.8246
103		A-kinase anchor protein 13 OS=Homo sapiens GN=AKAP13 PE=1 SV=2	AKP13_HUMAN	307357	5.12	3	30.31	95.7859
104		Zinc finger protein 618 OS=Homo sapiens GN=ZNF618 PE=1 SV=1	ZN618_HUMAN	104889	6.7	1	30.25	95.7273
105		Splicing factor 3B subunit 1 OS=Homo sapiens GN=SF3B1 PE=1 SV=3	SF3B1_HUMAN	145738	6.65	5	30.13	95.6076
106		Probable helicase senataxin OS=Homo sapiens GN=SETX PE=1 SV=4	SETX_HUMAN	302687	6.83	4	30.11	95.5873
107		Collagen alpha-2(VI) chain OS=Homo sapiens GN=COL6A2 PE=1 SV=4	CO6A2_HUMAN	108512	5.85	2	30.04	95.5156
108		Dynamin-binding protein OS=Homo sapiens GN=DNMBP PE=1 SV=1	DNMBP_HUMAN	177235	5.26	4	29.95	95.4217
109		Centrobin OS=Homo sapiens GN=CNTROB PE=1 SV=1	CNTRB_HUMAN	101192	5.41	2	29.9	95.3687
110		Zinc finger protein 469 OS=Homo sapiens GN=ZNF469 PE=1 SV=3	ZN469_HUMAN	409948	7.88	2	29.8872	95.355
111		Glycosyltransferase-like protein LARGE2 OS=Homo sapiens GN=GYLTL1B PE=2 SV=2	LARG2_HUMAN	81735.5	7.69	2	29.85	95.3151
112		Thyroid receptor-interacting protein 11 OS=Homo sapiens GN=TRIP11 PE=1 SV=3	TRIPB_HUMAN	227447	5.18	3	29.82	95.2826
113		Sodium/potassium-transporting ATPase subunit alpha-1 OS=Homo sapiens GN=ATP1A1 PE=1 SV=1	AT1A1_HUMAN	112824	5.33	3	29.68	95.1281
114		Adenylate cyclase type 1 OS=Homo sapiens GN=ADCY1 PE=1 SV=2	ADCY1_HUMAN	123360	8.77	2	29.65	95.0943
115		Probable ATP-dependent RNA helicase DDX60 OS=Homo sapiens GN=DDX60 PE=2 SV=3	DDX60_HUMAN	197726	7.53	3	29.61	95.0489
116		Spectrin beta chain, brain 4 OS=Homo sapiens GN=SPTBN5 PE=1 SV=1	SPTN5_HUMAN	416577	6.23	2	29.43	94.8394
117		Carbohydrate sulfotransferase 7 OS=Homo sapiens GN=CHST7 PE=1 SV=2	CHST7_HUMAN	54232.5	9.72	2	29.23	94.5962
118		Calcium/calmodulin-dependent protein kinase type II subunit alpha OS=Homo sapiens GN=CAMK2A PE=1 SV=2	KCC2A_HUMAN	54053.5	6.61	2	29.15	94.4957
119		Lymphoid-restricted membrane protein OS=Homo sapiens GN=LRMP PE=1 SV=3	LRMP_HUMAN	62083.2	5.62	1	29.12	94.4576
120		Dual specificity protein kinase TTK OS=Homo sapiens GN=TTK PE=1 SV=2	TTK_HUMAN	97011.1	8.41	1	29.09	94.4191
121		DCC-interacting protein 13-alpha OS=Homo sapiens GN=APPL1 PE=1 SV=1	DP13A_HUMAN	79613.6	5.28	2	29.08	94.4063
122		LON peptidase N-terminal domain and RING finger protein 3 OS=Homo sapiens GN=LONRF3 PE=1 SV=1	LONF3_HUMAN	84435.2	7	3	29.08	94.4063
123		Leucine-rich repeat and immunoglobulin-like domain-containing nogo receptor-interacting protein 3 OS=Homo sapiens GN=LINGO3 PE=2 SV=1	LIGO3_HUMAN	64840.5	8.93	3	28.93	94.2097
124		Dynein heavy chain 12, axonemal OS=Homo sapiens GN=DNAH12 PE=1 SV=2	DYH12_HUMAN	356713	5.85	6	28.9256	94.2039
125		Proteasome activator complex subunit 4 OS=Homo sapiens GN=PSME4 PE=1 SV=2	PSME4_HUMAN	211197	6.45	3	28.8144	94.0535
126		E3 ubiquitin-protein ligase TRIM9 OS=Homo sapiens GN=TRIM9 PE=1 SV=1	TRIM9_HUMAN	79126.1	6.4	2	28.58	93.7237
127		Protein kintoun OS=Homo sapiens GN=DNAAF2 PE=1 SV=2	KTU_HUMAN	91058.1	5.1	1	28.57	93.7093
128		Basic immunoglobulin-like variable motif-containing protein OS=Homo sapiens GN=BIVM PE=2 SV=3	BIVM_HUMAN	56738.1	9.15	1	28.25	93.2282
129		Ninein-like protein OS=Homo sapiens GN=NINL PE=1 SV=2	NINL_HUMAN	156247	5.01	1	28.21	93.1656
130		SCO-spondin OS=Homo sapiens GN=SSPO PE=2 SV=1	SSPO_HUMAN	547136	5.66	4	28.1944	93.141
131		Disco-interacting protein 2 homolog A OS=Homo sapiens GN=DIP2A PE=1 SV=2	DIP2A_HUMAN	170261	8.35	3	28.17	93.1024
132		Selenocysteine-specific elongation factor OS=Homo sapiens GN=EEFSEC PE=1 SV=4	SELB_HUMAN	65263.2	8.61	1	28.11	93.0064
133		Putative UPF0607 protein FLJ37424 OS=Homo sapiens PE=2 SV=1	YJ012_HUMAN	37438.8	10.42	2	28.06	92.9254
134		Lysyl oxidase homolog 4 OS=Homo sapiens GN=LOXL4 PE=1 SV=1	LOXL4_HUMAN	84429.1	7.32	2	27.9672	92.7726
135		Serine-protein kinase ATM OS=Homo sapiens GN=ATM PE=1 SV=3	ATM_HUMAN	350487	6.39	2	27.9544	92.7513
136		Pleckstrin homology domain-containing family O member 1 OS=Homo sapiens GN=PLEKHO1 PE=1 SV=2	PKHO1_HUMAN	46208.7	8.93	1	27.77	92.4369
137		Zinc finger protein 844 OS=Homo sapiens GN=ZNF844 PE=2 SV=1	ZN844_HUMAN	76883.1	9.14	2	27.77	92.4369
138		Protocadherin Fat 4 OS=Homo sapiens GN=FAT4 PE=2 SV=2	FAT4_HUMAN	542352	4.77	2	27.77	92.4369
139		Protein KIBRA OS=Homo sapiens GN=WWC1 PE=1 SV=1	KIBRA_HUMAN	125223	5.65	2	27.7372	92.3795
140		ATP synthase subunit alpha, mitochondrial OS=Homo sapiens GN=ATP5A1 PE=1 SV=1	ATPA_HUMAN	59713.7	9.16	1	27.63	92.1891
141		DnaJ homolog subfamily C member 1 OS=Homo sapiens GN=DNAJC1 PE=1 SV=1	DNJC1_HUMAN	63843.4	8.77	1	27.42	91.8021
142		Microtubule-associated serine/threonine-protein kinase 4 OS=Homo sapiens GN=MAST4 PE=1 SV=3	MAST4_HUMAN	284200	8.85	4	27.4172	91.7968
143		Protein dispatched homolog 1 OS=Homo sapiens GN=DISP1 PE=2 SV=3	DISP1_HUMAN	170821	6.44	3	26.9	90.7594
144		DNA-directed RNA polymerase III subunit RPC7 OS=Homo sapiens GN=POLR3G PE=1 SV=2	RPC7_HUMAN	25898.3	4.53	1	26.9	90.7594
145		Forkhead-associated domain-containing protein 1 OS=Homo sapiens GN=FHAD1 PE=2 SV=2	FHAD1_HUMAN	161803	6.52	2	26.8472	90.6463
146		Serine/threonine-protein kinase SMG1 OS=Homo sapiens GN=SMG1 PE=1 SV=3	SMG1_HUMAN	410241	6.03	3	26.83	90.6092
147		Sterile alpha motif domain-containing protein 3 OS=Homo sapiens GN=SAMD3 PE=2 SV=2	SAMD3_HUMAN	61197.4	6.67	1	26.79	90.5223
148		Cartilage intermediate layer protein 1 OS=Homo sapiens GN=CILP PE=1 SV=4	CILP1_HUMAN	132480	8.76	3	26.75	90.4346
149		Delphilin OS=Homo sapiens GN=GRID2IP PE=2 SV=2	GRD2I_HUMAN	132194	7.11	2	26.68	90.2792
150		Protein piccolo OS=Homo sapiens GN=PCLO PE=1 SV=4	PCLO_HUMAN	552941	6.09	5	26.67	90.2568
151		Uncharacterized protein C2orf53 OS=Homo sapiens GN=C2orf53 PE=2 SV=1	CB053_HUMAN	44661.9	10.39	1	26.64	90.1893
152		MORC family CW-type zinc finger protein 2 OS=Homo sapiens GN=MORC2 PE=1 SV=2	MORC2_HUMAN	117750	8.6	2	26.56	90.0069
153		mRNA cap guanine-N7 methyltransferase OS=Homo sapiens GN=RNMT PE=1 SV=1	MCES_HUMAN	54809.3	6.3	1	26.47	89.7976
154		Ryanodine receptor 2 OS=Homo sapiens GN=RYR2 PE=1 SV=3	RYR2_HUMAN	564205	5.73	5	26.44	89.7269
155		Bifunctional ATP-dependent dihydroxyacetone kinase/FAD-AMP lyase (cyclizing) OS=Homo sapiens GN=DAK PE=1 SV=2	DHAK_HUMAN	58910.1	7.12	3	26.43	89.7032
156		Dynein heavy chain 5, axonemal OS=Homo sapiens GN=DNAH5 PE=1 SV=3	DYH5_HUMAN	528684	5.79	3	26.42	89.6795
157		Synaptotagmin-16 OS=Homo sapiens GN=SYT16 PE=2 SV=2	SYT16_HUMAN	72229.1	5.39	2	26.41	89.6557
158		UDP-GlcNAc:betaGal beta-1,3-N-acetylglucosaminyltransferase 4 OS=Homo sapiens GN=B3GNT4 PE=2 SV=1	B3GN4_HUMAN	42283	9.44	2	26.22	89.1931
159		Neuron navigator 2 OS=Homo sapiens GN=NAV2 PE=1 SV=3	NAV2_HUMAN	268000	9.13	4	26.13	88.9668
160		Ran-binding protein 6 OS=Homo sapiens GN=RANBP6 PE=1 SV=2	RNBP6_HUMAN	124633	4.88	2	26.11	88.9159
161		Eukaryotic translation initiation factor 3 subunit F OS=Homo sapiens GN=EIF3F PE=1 SV=1	EIF3F_HUMAN	37540.1	5.24	2	26.05	88.7617
162		TBC1 domain family member 24 OS=Homo sapiens GN=TBC1D24 PE=1 SV=2	TBC24_HUMAN	62879	7.14	1	26.04	88.7358
163		Gamma-tubulin complex component 3 OS=Homo sapiens GN=TUBGCP3 PE=1 SV=2	GCP3_HUMAN	103506	8.35	1	25.78	88.0408
164		Tolloid-like protein 1 OS=Homo sapiens GN=TLL1 PE=1 SV=1	TLL1_HUMAN	114635	5.69	3	25.7	87.8185
165		Golgin subfamily A member 6-like protein 2 OS=Homo sapiens GN=GOLGA6L2 PE=2 SV=2	GG6L2_HUMAN	79292.9	5.49	1	25.6072	87.5554
166		Zinc finger RNA-binding protein OS=Homo sapiens GN=ZFR PE=1 SV=2	ZFR_HUMAN	116939	9.17	2	25.32	86.7046
167		Dynein heavy chain 9, axonemal OS=Homo sapiens GN=DNAH9 PE=1 SV=3	DYH9_HUMAN	511550	5.64	4	25.3	86.6432
168		U5 small nuclear ribonucleoprotein 200 kDa helicase OS=Homo sapiens GN=SNRNP200 PE=1 SV=2	U520_HUMAN	244353	5.73	4	25.24	86.4574
169		Ankyrin repeat domain-containing protein 57 OS=Homo sapiens GN=ANKRD57 PE=1 SV=1	ANR57_HUMAN	55638.1	6.55	1	25.03	85.7865
170		Solute carrier family 12 member 3 OS=Homo sapiens GN=SLC12A3 PE=1 SV=3	S12A3_HUMAN	113066	8.1	2	24.94	85.4889
171		Transmembrane and TPR repeat-containing protein 2 OS=Homo sapiens GN=TMTC2 PE=2 SV=1	TMTC2_HUMAN	94069.4	8.94	1	24.93	85.4554
172		U7 snRNA-associated Sm-like protein LSm11 OS=Homo sapiens GN=LSM11 PE=1 SV=2	LSM11_HUMAN	39475.6	10.99	1	24.93	85.4554
173		60S ribosomal protein L8 OS=Homo sapiens GN=RPL8 PE=1 SV=2	RL8_HUMAN	28007.3	11.03	2	24.88	85.287
174		Zinc finger protein 484 OS=Homo sapiens GN=ZNF484 PE=1 SV=1	ZN484_HUMAN	98157.8	8.68	2	24.87	85.2531
175		Zinc finger protein 14 OS=Homo sapiens GN=ZNF14 PE=2 SV=3	ZNF14_HUMAN	75304	9.36	1	24.84	85.1509
176		Keratin, type II cytoskeletal 8 OS=Homo sapiens GN=KRT8 PE=1 SV=7	K2C8_HUMAN	53671.1	5.52	2	24.83	85.1166
177		Wee1-like protein kinase OS=Homo sapiens GN=WEE1 PE=1 SV=2	WEE1_HUMAN	71552.7	6.33	3	24.7172	84.725
178		Eosinophil peroxidase OS=Homo sapiens GN=EPX PE=1 SV=2	PERE_HUMAN	80989.3	10.31	1	24.62	84.3793
179		Solute carrier family 35 member F5 OS=Homo sapiens GN=SLC35F5 PE=2 SV=1	S35F5_HUMAN	58848.8	9.39	2	24.62	84.3793
180		Dynein heavy chain 10, axonemal OS=Homo sapiens GN=DNAH10 PE=1 SV=4	DYH10_HUMAN	514511	5.64	7	24.5916	84.2767
181		Ankyrin-2 OS=Homo sapiens GN=ANK2 PE=1 SV=3	ANK2_HUMAN	429989	5.02	3	24.54	84.0889
182		Methyl-CpG-binding domain protein 5 OS=Homo sapiens GN=MBD5 PE=1 SV=3	MBD5_HUMAN	159795	9.17	2	24.28	83.1072
183		Gremlin-2 OS=Homo sapiens GN=GREM2 PE=1 SV=1	GREM2_HUMAN	19307.9	9.36	1	24.25	82.9901
184		Myomesin-3 OS=Homo sapiens GN=MYOM3 PE=2 SV=1	MYOM3_HUMAN	162088	5.89	3	24.1972	82.782
185		BEN domain-containing protein 2 OS=Homo sapiens GN=BEND2 PE=2 SV=2	BEND2_HUMAN	87863.1	5.23	4	24.12	82.4732
186		POU domain, class 5, transcription factor 1 OS=Homo sapiens GN=POU5F1 PE=1 SV=1	PO5F1_HUMAN	38546.2	5.69	2	24.08	82.3111
187		Band 4.1-like protein 4B OS=Homo sapiens GN=EPB41L4B PE=2 SV=2	E41LB_HUMAN	99650.1	9.17	1	24.02	82.065
188		Protein cordon-bleu OS=Homo sapiens GN=COBL PE=1 SV=2	COBL_HUMAN	135533	7.66	2	23.98	81.8991
189		Zinc finger protein Helios OS=Homo sapiens GN=IKZF2 PE=1 SV=2	IKZF2_HUMAN	59535.5	6.3	1	23.95	81.7736
190		Zinc finger protein 621 OS=Homo sapiens GN=ZNF621 PE=2 SV=1	ZN621_HUMAN	49173	9.16	1	23.86	81.3919
191		Neurochondrin OS=Homo sapiens GN=NCDN PE=1 SV=1	NCDN_HUMAN	78813.6	5.34	2	23.85	81.349
192		Putative uncharacterized protein FLJ46358 OS=Homo sapiens PE=5 SV=1	YM011_HUMAN	27807.8	9.83	2	23.82	81.2198
193		Zinc finger MYM-type protein 4 OS=Homo sapiens GN=ZMYM4 PE=1 SV=1	ZMYM4_HUMAN	172677	6.45	2	23.8072	81.1643
194		Myosin-9 OS=Homo sapiens GN=MYH9 PE=1 SV=4	MYH9_HUMAN	226391	5.5	3	23.7944	81.1086
195		CAD protein OS=Homo sapiens GN=CAD PE=1 SV=3	PYR1_HUMAN	242827	6.02	3	23.78	81.046
196		Bromodomain-containing protein 1 OS=Homo sapiens GN=BRD1 PE=1 SV=1	BRD1_HUMAN	119444	8.91	2	23.77	81.0023
197		Zinc finger protein 480 OS=Homo sapiens GN=ZNF480 PE=1 SV=2	ZN480_HUMAN	61668.5	9.26	2	23.57	80.107
198		Disks large homolog 5 OS=Homo sapiens GN=DLG5 PE=1 SV=4	DLG5_HUMAN	213734	7.1	3	23.5572	80.0482
199		Probable RNA-binding protein 19 OS=Homo sapiens GN=RBM19 PE=1 SV=3	RBM19_HUMAN	107266	6.13	1	23.54	79.9691
200		Synaptotagmin-15 OS=Homo sapiens GN=SYT15 PE=1 SV=3	SYT15_HUMAN	47345.3	7.12	2	23.53	79.9229
201		Tubulin alpha-8 chain OS=Homo sapiens GN=TUBA8 PE=1 SV=1	TBA8_HUMAN	50061.6	4.94	3	23.51	79.8302
202		Filamin-A OS=Homo sapiens GN=FLNA PE=1 SV=4	FLNA_HUMAN	280564	5.7	4	23.4572	79.5835
203		Protein FAM184A OS=Homo sapiens GN=FAM184A PE=2 SV=3	F184A_HUMAN	132883	5.59	1	23.42	79.4079
high confidence
low confidence
no confidence

## Sheet: Raw data_GIG
KEBE120228_B1
Rank	Match Quality	Top Ranked Protein Name	Accession No.	Protein Mw	Protein PI	Peptide Count	Total Ion Score	Total Ion C. I. %
1		Gigaxonin OS=Homo sapiens GN=GAN PE=1 SV=1	GAN_HUMAN	67594.7	5.58	46	4217.89	100
2		Kinesin-like protein KIF11 OS=Homo sapiens GN=KIF11 PE=1 SV=2	KIF11_HUMAN	119085	5.47	48	3515.89	100
3		Heat shock 70 kDa protein 1A/1B OS=Homo sapiens GN=HSPA1A PE=1 SV=5	HSP71_HUMAN	70009	5.48	27	1925.46	100
4		Heat shock 70 kDa protein 1-like OS=Homo sapiens GN=HSPA1L PE=1 SV=2	HS71L_HUMAN	70331.3	5.76	14	1124.13	100
5		Protein arginine N-methyltransferase 5 OS=Homo sapiens GN=PRMT5 PE=1 SV=4	ANM5_HUMAN	72637.5	5.88	18	1118.77	100
6		Tubulin beta chain OS=Homo sapiens GN=TUBB PE=1 SV=2	TBB5_HUMAN	49639	4.78	17	909.18	100
7		Tubulin beta-4B chain OS=Homo sapiens GN=TUBB4B PE=1 SV=1	TBB4B_HUMAN	49799	4.79	19	873.03	100
8		Methylosome protein 50 OS=Homo sapiens GN=WDR77 PE=1 SV=1	MEP50_HUMAN	36701.1	5.03	10	836.51	100
9		Tubulin beta-2B chain OS=Homo sapiens GN=TUBB2B PE=1 SV=1	TBB2B_HUMAN	49920.9	4.78	16	822.03	100
10		Heat shock 70 kDa protein 6 OS=Homo sapiens GN=HSPA6 PE=1 SV=2	HSP76_HUMAN	70984.2	5.81	9	659.5	100
11		Heat shock cognate 71 kDa protein OS=Homo sapiens GN=HSPA8 PE=1 SV=1	HSP7C_HUMAN	70854.2	5.37	12	617.55	100
12		Tubulin beta-3 chain OS=Homo sapiens GN=TUBB3 PE=1 SV=2	TBB3_HUMAN	50400.2	4.83	11	614.39	100
13		Tubulin beta-4A chain OS=Homo sapiens GN=TUBB4A PE=1 SV=2	TBB4A_HUMAN	49553.9	4.78	14	607.59	100
14		Tubulin alpha-1A chain OS=Homo sapiens GN=TUBA1A PE=1 SV=1	TBA1A_HUMAN	50103.6	4.94	10	567.33	100
15		Tubulin alpha-1B chain OS=Homo sapiens GN=TUBA1B PE=1 SV=1	TBA1B_HUMAN	50119.6	4.94	10	565.97	100
16		Heat shock-related 70 kDa protein 2 OS=Homo sapiens GN=HSPA2 PE=1 SV=1	HSP72_HUMAN	69977.9	5.56	8	430.53	100
17		Serine/threonine-protein kinase 38 OS=Homo sapiens GN=STK38 PE=1 SV=1	STK38_HUMAN	54155.4	6.7	11	373.27	100
18		Heat shock protein HSP 90-alpha OS=Homo sapiens GN=HSP90AA1 PE=1 SV=5	HS90A_HUMAN	84606.7	4.94	11	326.817	100
19		Vimentin OS=Homo sapiens GN=VIM PE=1 SV=4	VIME_HUMAN	53619.1	5.06	8	313.527	100
20		Nucleolin OS=Homo sapiens GN=NCL PE=1 SV=3	NUCL_HUMAN	76568.4	4.6	4	307.3	100
21		Tubulin alpha-8 chain OS=Homo sapiens GN=TUBA8 PE=1 SV=1	TBA8_HUMAN	50061.6	4.94	7	304.61	100
22		Tubulin beta-6 chain OS=Homo sapiens GN=TUBB6 PE=1 SV=1	TBB6_HUMAN	49825	4.77	7	302.94	100
23		Heat shock protein HSP 90-beta OS=Homo sapiens GN=HSP90AB1 PE=1 SV=4	HS90B_HUMAN	83212.1	4.97	11	288.11	100
24		Tubulin beta-8 chain OS=Homo sapiens GN=TUBB8 PE=1 SV=2	TBB8_HUMAN	49743.9	4.79	10	267.23	100
25		Eukaryotic translation initiation factor 4B OS=Homo sapiens GN=EIF4B PE=1 SV=2	IF4B_HUMAN	69110.3	5.55	13	264.557	100
26		RNA-binding protein 10 OS=Homo sapiens GN=RBM10 PE=1 SV=3	RBM10_HUMAN	103469	5.69	12	243.37	100
27		Thyroid hormone receptor-associated protein 3 OS=Homo sapiens GN=THRAP3 PE=1 SV=2	TR150_HUMAN	108601	10.16	12	240.057	100
28		40S ribosomal protein S3 OS=Homo sapiens GN=RPS3 PE=1 SV=2	RS3_HUMAN	26671.4	9.68	9	238.92	100
29		40S ribosomal protein S2 OS=Homo sapiens GN=RPS2 PE=1 SV=2	RS2_HUMAN	31304.6	10.25	4	209.45	100
30		ADP/ATP translocase 2 OS=Homo sapiens GN=SLC25A5 PE=1 SV=7	ADT2_HUMAN	32831.1	9.71	9	193.184	100
31		T-complex protein 1 subunit beta OS=Homo sapiens GN=CCT2 PE=1 SV=4	TCPB_HUMAN	57452.1	6.01	5	192.527	100
32		Guanine nucleotide-binding protein subunit beta-2-like 1 OS=Homo sapiens GN=GNB2L1 PE=1 SV=3	GBLP_HUMAN	35054.6	7.6	4	179.607	100
33		ADP/ATP translocase 3 OS=Homo sapiens GN=SLC25A6 PE=1 SV=4	ADT3_HUMAN	32845.2	9.76	8	174.117	100
34		Heterogeneous nuclear ribonucleoprotein A1 OS=Homo sapiens GN=HNRNPA1 PE=1 SV=5	ROA1_HUMAN	38723.1	9.17	6	170.4	100
35		Heterogeneous nuclear ribonucleoprotein H OS=Homo sapiens GN=HNRNPH1 PE=1 SV=4	HNRH1_HUMAN	49198.4	5.89	7	148.39	100
36		Ubiquitin-40S ribosomal protein S27a OS=Homo sapiens GN=RPS27A PE=1 SV=2	RS27A_HUMAN	17953.5	9.68	3	142.01	100
37		T-complex protein 1 subunit zeta OS=Homo sapiens GN=CCT6A PE=1 SV=3	TCPZ_HUMAN	57987.6	6.23	6	134.39	100
38		Heterogeneous nuclear ribonucleoprotein U OS=Homo sapiens GN=HNRNPU PE=1 SV=6	HNRPU_HUMAN	90528	5.76	3	133.367	100
39		40S ribosomal protein S8 OS=Homo sapiens GN=RPS8 PE=1 SV=2	RS8_HUMAN	24190.2	10.32	3	127.4	100
40		Spindlin-1 OS=Homo sapiens GN=SPIN1 PE=1 SV=3	SPIN1_HUMAN	29581.8	6.46	5	125.4	100
41		Eukaryotic translation initiation factor 3 subunit L OS=Homo sapiens GN=EIF3L PE=1 SV=1	EIF3L_HUMAN	66684.4	5.93	6	124.39	100
42		40S ribosomal protein S3a OS=Homo sapiens GN=RPS3A PE=1 SV=2	RS3A_HUMAN	29925.7	9.75	10	117.53	100
43		Polyadenylate-binding protein 1 OS=Homo sapiens GN=PABPC1 PE=1 SV=2	PABP1_HUMAN	70625.9	9.52	4	117.38	100
44		Actin, cytoplasmic 2 OS=Homo sapiens GN=ACTG1 PE=1 SV=1	ACTG_HUMAN	41765.8	5.31	4	114.18	100
45		T-complex protein 1 subunit eta OS=Homo sapiens GN=CCT7 PE=1 SV=2	TCPH_HUMAN	59328.9	7.55	4	111.7	100
46		T-complex protein 1 subunit epsilon OS=Homo sapiens GN=CCT5 PE=1 SV=1	TCPE_HUMAN	59632.8	5.45	2	109.54	100
47		ADP/ATP translocase 1 OS=Homo sapiens GN=SLC25A4 PE=1 SV=4	ADT1_HUMAN	33043.2	9.78	7	108.194	100
48		Keratin, type II cytoskeletal 1 OS=Homo sapiens GN=KRT1 PE=1 SV=6	K2C1_HUMAN	65999	8.15	3	101.537	100
49		60S acidic ribosomal protein P0 OS=Homo sapiens GN=RPLP0 PE=1 SV=1	RLA0_HUMAN	34251.8	5.71	5	99.92	100
50		E3 ubiquitin-protein ligase TRIM21 OS=Homo sapiens GN=TRIM21 PE=1 SV=1	RO52_HUMAN	54135.1	5.98	5	99.7	100
51		40S ribosomal protein S6 OS=Homo sapiens GN=RPS6 PE=1 SV=1	RS6_HUMAN	28663	10.85	5	95.6728	100
52		Titin OS=Homo sapiens GN=TTN PE=1 SV=3	TITIN_HUMAN	3.81376e+06	6.01	38	93.8123	100
53		POTE ankyrin domain family member F OS=Homo sapiens GN=POTEF PE=1 SV=2	POTEF_HUMAN	121367	5.83	5	90.64	100
54		BTB/POZ domain-containing protein KCTD5 OS=Homo sapiens GN=KCTD5 PE=1 SV=1	KCTD5_HUMAN	26076.1	5.89	3	90.35	100
55		Uncharacterized protein C11orf84 OS=Homo sapiens GN=C11orf84 PE=1 SV=3	CK084_HUMAN	41011.4	4.92	4	89.9	100
56		Eukaryotic translation initiation factor 3 subunit A OS=Homo sapiens GN=EIF3A PE=1 SV=1	EIF3A_HUMAN	166468	6.38	9	88.45	100
57		U4/U6 small nuclear ribonucleoprotein Prp31 OS=Homo sapiens GN=PRPF31 PE=1 SV=2	PRP31_HUMAN	55421.4	5.63	5	84.9	100
58		Kinesin-like protein KIFC3 OS=Homo sapiens GN=KIFC3 PE=1 SV=4	KIFC3_HUMAN	92717.8	7.62	2	84.65	100
59		Stress-70 protein, mitochondrial OS=Homo sapiens GN=HSPA9 PE=1 SV=2	GRP75_HUMAN	73634.8	5.87	5	84.63	100
60		T-complex protein 1 subunit zeta-2 OS=Homo sapiens GN=CCT6B PE=1 SV=5	TCPW_HUMAN	57784.6	6.85	3	83.77	100
61		Polyadenylate-binding protein 4 OS=Homo sapiens GN=PABPC4 PE=1 SV=1	PABP4_HUMAN	70738.1	9.31	3	81.92	100
62		Polyadenylate-binding protein 3 OS=Homo sapiens GN=PABPC3 PE=1 SV=2	PABP3_HUMAN	69986.7	9.68	4	81.38	100
63		T-complex protein 1 subunit gamma OS=Homo sapiens GN=CCT3 PE=1 SV=4	TCPG_HUMAN	60495.3	6.1	4	76.27	99.9999
64		Beta-actin-like protein 2 OS=Homo sapiens GN=ACTBL2 PE=1 SV=2	ACTBL_HUMAN	41976	5.39	2	69.75	99.9995
65		Heterogeneous nuclear ribonucleoprotein F OS=Homo sapiens GN=HNRNPF PE=1 SV=3	HNRPF_HUMAN	45642.9	5.38	3	69.06	99.9994
66		T-complex protein 1 subunit alpha OS=Homo sapiens GN=TCP1 PE=1 SV=1	TCPA_HUMAN	60305.6	5.8	6	67.1172	99.9991
67		Keratin, type II cytoskeletal 6B OS=Homo sapiens GN=KRT6B PE=1 SV=5	K2C6B_HUMAN	60030.3	8.09	3	64.81	99.9985
68		Putative elongation factor 1-alpha-like 3 OS=Homo sapiens GN=EEF1A1P5 PE=5 SV=1	EF1A3_HUMAN	50153.1	9.15	1	64.59	99.9984
69		Keratin, type I cytoskeletal 10 OS=Homo sapiens GN=KRT10 PE=1 SV=6	K1C10_HUMAN	58791.7	5.13	4	64.39	99.9983
70		Heat shock protein 75 kDa, mitochondrial OS=Homo sapiens GN=TRAP1 PE=1 SV=3	TRAP1_HUMAN	80059.8	8.3	1	61.66	99.9968
71		40S ribosomal protein SA OS=Homo sapiens GN=RPSA PE=1 SV=4	RSSA_HUMAN	32833.4	4.79	2	61.3	99.9966
72		Eosinophil peroxidase OS=Homo sapiens GN=EPX PE=1 SV=2	PERE_HUMAN	80989.1	10.31	4	61.21	99.9965
73		T-complex protein 1 subunit delta OS=Homo sapiens GN=CCT4 PE=1 SV=4	TCPD_HUMAN	57887.8	7.96	4	60.9572	99.9963
74		Spectrin beta chain, brain 4 OS=Homo sapiens GN=SPTBN5 PE=1 SV=1	SPTN5_HUMAN	416577	6.23	7	60.17	99.9955
75		60S ribosomal protein L4 OS=Homo sapiens GN=RPL4 PE=1 SV=5	RL4_HUMAN	47667.4	11.07	3	59.9972	99.9954
76		Rootletin OS=Homo sapiens GN=CROCC PE=1 SV=1	CROCC_HUMAN	228388	5.45	8	59.7644	99.9951
77		Eukaryotic translation initiation factor 3 subunit I OS=Homo sapiens GN=EIF3I PE=1 SV=1	EIF3I_HUMAN	36478.6	5.38	3	59.39	99.9947
78		Nesprin-1 OS=Homo sapiens GN=SYNE1 PE=1 SV=3	SYNE1_HUMAN	1.01042e+06	5.38	7	59.1042	99.9943
79		T-complex protein 1 subunit theta OS=Homo sapiens GN=CCT8 PE=1 SV=4	TCPQ_HUMAN	59582.5	5.42	5	58.63	99.9936
80		Kinesin-like protein KIF21B OS=Homo sapiens GN=KIF21B PE=1 SV=2	KI21B_HUMAN	182548	6.7	3	58.05	99.9927
81		Zinc finger ZZ-type and EF-hand domain-containing protein 1 OS=Homo sapiens GN=ZZEF1 PE=1 SV=6	ZZEF1_HUMAN	330864	5.62	6	58.0144	99.9927
82		Peroxisomal proliferator-activated receptor A-interacting complex 285 kDa protein OS=Homo sapiens GN=PRIC285 PE=1 SV=6	PR285_HUMAN	294463	7.36	6	57.9172	99.9925
83		60S ribosomal protein L8 OS=Homo sapiens GN=RPL8 PE=1 SV=2	RL8_HUMAN	28007.3	11.03	3	57.28	99.9913
84		Polycystin-1 OS=Homo sapiens GN=PKD1 PE=1 SV=3	PKD1_HUMAN	462239	6.28	4	56.97	99.9907
85		Pericentrin OS=Homo sapiens GN=PCNT PE=1 SV=4	PCNT_HUMAN	377806	5.4	2	56.5572	99.9897
86		Amyloid beta A4 precursor protein-binding family B member 2 OS=Homo sapiens GN=APBB2 PE=1 SV=3	APBB2_HUMAN	83321.5	5.74	3	55.2	99.986
87		Plexin-A1 OS=Homo sapiens GN=PLXNA1 PE=1 SV=3	PLXA1_HUMAN	210933	6.49	2	54.43	99.9833
88		Spectrin alpha chain, brain OS=Homo sapiens GN=SPTAN1 PE=1 SV=3	SPTA2_HUMAN	284364	5.22	5	54.31	99.9828
89		Disks large homolog 5 OS=Homo sapiens GN=DLG5 PE=1 SV=4	DLG5_HUMAN	213734	7.1	6	53.2144	99.9779
90		Dystonin OS=Homo sapiens GN=DST PE=1 SV=4	DYST_HUMAN	860127	5.14	12	51.8988	99.97
91		ATPase family AAA domain-containing protein 3A OS=Homo sapiens GN=ATAD3A PE=1 SV=2	ATD3A_HUMAN	71324.7	9.08	4	51.1172	99.9641
92		Heterogeneous nuclear ribonucleoprotein M OS=Homo sapiens GN=HNRNPM PE=1 SV=3	HNRPM_HUMAN	77464.3	8.84	3	48.8	99.9388
93		Heterogeneous nuclear ribonucleoproteins C1/C2 OS=Homo sapiens GN=HNRNPC PE=1 SV=4	HNRPC_HUMAN	33649.5	4.95	2	48.54	99.935
94		40S ribosomal protein S9 OS=Homo sapiens GN=RPS9 PE=1 SV=3	RS9_HUMAN	22577.6	10.66	3	48.37	99.9324
95		WD repeat-containing protein 52 OS=Homo sapiens GN=WDR52 PE=1 SV=1	WDR52_HUMAN	111658	4.75	1	47.75	99.9221
96		Sodium channel protein type 1 subunit alpha OS=Homo sapiens GN=SCN1A PE=1 SV=2	SCN1A_HUMAN	228822	5.6	3	47.49	99.9173
97		Eukaryotic translation initiation factor 3 subunit C OS=Homo sapiens GN=EIF3C PE=1 SV=1	EIF3C_HUMAN	105278	5.48	3	47.26	99.9128
98		Nesprin-2 OS=Homo sapiens GN=SYNE2 PE=1 SV=3	SYNE2_HUMAN	795944	5.26	8	46.4572	99.8951
99		Plectin OS=Homo sapiens GN=PLEC PE=1 SV=3	PLEC_HUMAN	531466	5.74	9	46.3842	99.8933
100		Dynein heavy chain domain-containing protein 1 OS=Homo sapiens GN=DNHD1 PE=1 SV=2	DNHD1_HUMAN	533306	6.25	3	46.0572	99.8849
101		Neurofilament medium polypeptide OS=Homo sapiens GN=NEFM PE=1 SV=3	NFM_HUMAN	102411	4.9	2	45.84	99.879
102		40S ribosomal protein S13 OS=Homo sapiens GN=RPS13 PE=1 SV=2	RS13_HUMAN	17211.7	10.53	1	45.82	99.8785
103		Alpha-internexin OS=Homo sapiens GN=INA PE=1 SV=2	AINX_HUMAN	55357.4	5.34	2	45.59	99.8719
104		Bcl-2-associated transcription factor 1 OS=Homo sapiens GN=BCLAF1 PE=1 SV=2	BCLF1_HUMAN	106059	9.99	4	44.62	99.8398
105		Lamin-B2 OS=Homo sapiens GN=LMNB2 PE=1 SV=3	LMNB2_HUMAN	67647.5	5.29	3	44.61	99.8394
106		Doublecortin domain-containing protein 1 OS=Homo sapiens GN=DCDC1 PE=2 SV=2	DCDC1_HUMAN	39833.6	9.4	4	44.42	99.8322
107		Peroxiredoxin-1 OS=Homo sapiens GN=PRDX1 PE=1 SV=1	PRDX1_HUMAN	22096.3	8.27	4	44.07	99.8182
108		Mitogen-activated protein kinase kinase kinase kinase 3 OS=Homo sapiens GN=MAP4K3 PE=1 SV=1	M4K3_HUMAN	101251	7.38	4	43.64	99.7992
109		Eukaryotic translation initiation factor 3 subunit D OS=Homo sapiens GN=EIF3D PE=1 SV=1	EIF3D_HUMAN	63932.4	5.79	2	43.49	99.7922
110		39S ribosomal protein L39, mitochondrial OS=Homo sapiens GN=MRPL39 PE=1 SV=3	RM39_HUMAN	38686.6	7.56	4	43.39	99.7873
111		Zinc finger protein 616 OS=Homo sapiens GN=ZNF616 PE=2 SV=2	ZN616_HUMAN	90215.2	9.66	2	43.12	99.7737
112		C-1-tetrahydrofolate synthase, cytoplasmic OS=Homo sapiens GN=MTHFD1 PE=1 SV=3	C1TC_HUMAN	101495	6.89	3	43.06	99.7705
113		Protein phosphatase Slingshot homolog 2 OS=Homo sapiens GN=SSH2 PE=1 SV=1	SSH2_HUMAN	158116	5.26	6	42.94	99.7641
114		1-phosphatidylinositol-4,5-bisphosphate phosphodiesterase beta-1 OS=Homo sapiens GN=PLCB1 PE=1 SV=1	PLCB1_HUMAN	138479	5.9	1	42.67	99.749
115		CCAAT/enhancer-binding protein zeta OS=Homo sapiens GN=CEBPZ PE=1 SV=3	CEBPZ_HUMAN	120898	5.65	3	42.64	99.7473
116		Neurofilament light polypeptide OS=Homo sapiens GN=NEFL PE=1 SV=3	NFL_HUMAN	61479.2	4.64	2	42.58	99.7437
117		Eukaryotic translation initiation factor 3 subunit B OS=Homo sapiens GN=EIF3B PE=1 SV=3	EIF3B_HUMAN	92423.8	4.89	5	42.38	99.7317
118		60S ribosomal protein L13 OS=Homo sapiens GN=RPL13 PE=1 SV=4	RL13_HUMAN	24246.5	11.65	4	41.86	99.6975
119		Collagen alpha-3(VI) chain OS=Homo sapiens GN=COL6A3 PE=1 SV=5	CO6A3_HUMAN	343454	6.26	4	41.6444	99.6821
120		Ankyrin repeat domain-containing protein 36A OS=Homo sapiens GN=ANKRD36 PE=2 SV=3	AN36A_HUMAN	217331	8.84	4	41.4716	99.6692
121		40S ribosomal protein S4, X isoform OS=Homo sapiens GN=RPS4X PE=1 SV=2	RS4X_HUMAN	29579.1	10.16	4	41.2044	99.6482
122		Microtubule-associated serine/threonine-protein kinase 2 OS=Homo sapiens GN=MAST2 PE=1 SV=2	MAST2_HUMAN	196315	8.41	5	40.78	99.6121
123		Sodium channel protein type 5 subunit alpha OS=Homo sapiens GN=SCN5A PE=1 SV=2	SCN5A_HUMAN	226791	5.34	4	40.73	99.6076
124		Poly [ADP-ribose] polymerase 14 OS=Homo sapiens GN=PARP14 PE=1 SV=3	PAR14_HUMAN	202672	6.81	3	40.53	99.5891
125		Transformation/transcription domain-associated protein OS=Homo sapiens GN=TRRAP PE=1 SV=3	TRRAP_HUMAN	437317	8.49	8	40.1488	99.5514
126		Selenocysteine-specific elongation factor OS=Homo sapiens GN=EEFSEC PE=1 SV=4	SELB_HUMAN	65263.1	8.61	2	40.12	99.5485
127		CLIP-associating protein 1 OS=Homo sapiens GN=CLASP1 PE=1 SV=1	CLAP1_HUMAN	169346	9.14	3	40.0572	99.5419
128		Small nuclear ribonucleoprotein-associated protein N OS=Homo sapiens GN=SNRPN PE=1 SV=1	RSMN_HUMAN	24598	11.2	2	39.97	99.5326
129		40S ribosomal protein S5 OS=Homo sapiens GN=RPS5 PE=1 SV=4	RS5_HUMAN	22862.1	9.73	5	39.78	99.5117
130		Teneurin-3 OS=Homo sapiens GN=ODZ3 PE=2 SV=3	TEN3_HUMAN	300760	5.99	4	39.7344	99.5065
131		Phosphoacetylglucosamine mutase OS=Homo sapiens GN=PGM3 PE=1 SV=1	AGM1_HUMAN	59814.3	5.84	2	39.71	99.5038
132		Neurofilament heavy polypeptide OS=Homo sapiens GN=NEFH PE=1 SV=4	NFH_HUMAN	112411	5.99	2	39.55	99.4851
133		WAS/WASL-interacting protein family member 1 OS=Homo sapiens GN=WIPF1 PE=1 SV=3	WIPF1_HUMAN	51227.5	11.47	3	39.51	99.4804
134		Replicase polyprotein 1ab OS=Human SARS coronavirus GN=rep PE=1 SV=1	R1AB_CVHSA	789736	6.19	5	39.1716	99.4383
135		Catenin alpha-2 OS=Homo sapiens GN=CTNNA2 PE=1 SV=5	CTNA2_HUMAN	105247	5.52	3	38.15	99.2893
136		Spectrin beta chain, erythrocyte OS=Homo sapiens GN=SPTB PE=1 SV=5	SPTB1_HUMAN	246314	5.15	4	38.1372	99.2872
137		Peripherin OS=Homo sapiens GN=PRPH PE=1 SV=2	PERI_HUMAN	53618.4	5.37	2	38.06	99.2744
138		60 kDa heat shock protein, mitochondrial OS=Homo sapiens GN=HSPD1 PE=1 SV=2	CH60_HUMAN	61016.4	5.7	3	37.96	99.2575
139		Serine/arginine-rich splicing factor 7 OS=Homo sapiens GN=SRSF7 PE=1 SV=1	SRSF7_HUMAN	27350	11.83	4	37.94	99.2541
140		Zinc finger CCCH domain-containing protein 13 OS=Homo sapiens GN=ZC3H13 PE=1 SV=1	ZC3HD_HUMAN	196519	9.45	5	37.78	99.2261
141		Nucleophosmin OS=Homo sapiens GN=NPM1 PE=1 SV=2	NPM_HUMAN	32554.8	4.64	2	37.7	99.2117
142		Serine/threonine-protein kinase RIO1 OS=Homo sapiens GN=RIOK1 PE=1 SV=2	RIOK1_HUMAN	65541.7	5.84	2	37.69	99.2099
143		Spectrin alpha chain, erythrocyte OS=Homo sapiens GN=SPTA1 PE=1 SV=5	SPTA1_HUMAN	279842	4.95	4	37.5272	99.1797
144		Protein CIP2A OS=Homo sapiens GN=KIAA1524 PE=1 SV=2	CIP2A_HUMAN	102121	5.85	1	37.49	99.1726
145		Mucin-5AC (Fragments) OS=Homo sapiens GN=MUC5AC PE=1 SV=3	MUC5A_HUMAN	526278	6.53	6	37.4372	99.1625
146		Alstrom syndrome protein 1 OS=Homo sapiens GN=ALMS1 PE=1 SV=3	ALMS1_HUMAN	460683	5.87	5	37.43	99.1611
147		Ninein-like protein OS=Homo sapiens GN=NINL PE=1 SV=2	NINL_HUMAN	156247	5.01	2	37.2872	99.1331
148		Histone-lysine N-methyltransferase SETD2 OS=Homo sapiens GN=SETD2 PE=1 SV=3	SETD2_HUMAN	287417	5.8	3	37.2272	99.121
149		40S ribosomal protein S10 OS=Homo sapiens GN=RPS10 PE=1 SV=1	RS10_HUMAN	18885.9	10.15	4	36.88	99.0479
150		Rotatin OS=Homo sapiens GN=RTTN PE=1 SV=3	RTTN_HUMAN	248468	6.25	2	36.7772	99.0251
151		Myosin-14 OS=Homo sapiens GN=MYH14 PE=1 SV=2	MYH14_HUMAN	227730	5.52	4	36.5544	98.9738
152		Ankyrin repeat domain-containing protein 36B OS=Homo sapiens GN=ANKRD36B PE=2 SV=4	AN36B_HUMAN	153488	9.01	4	36.01	98.8367
153		Dynein heavy chain 8, axonemal OS=Homo sapiens GN=DNAH8 PE=1 SV=2	DYH8_HUMAN	514335	5.95	5	35.8044	98.7803
154		Keratin, type II cuticular Hb4 OS=Homo sapiens GN=KRT84 PE=1 SV=2	KRT84_HUMAN	64801.5	7.75	3	35.74	98.7621
155		Protein arginine N-methyltransferase 1 OS=Homo sapiens GN=PRMT1 PE=1 SV=2	ANM1_HUMAN	41488.5	5.24	4	35.6672	98.7412
156		Semaphorin-5B OS=Homo sapiens GN=SEMA5B PE=2 SV=4	SEM5B_HUMAN	125832	7.99	4	35.2772	98.6229
157		Zinc finger protein 618 OS=Homo sapiens GN=ZNF618 PE=1 SV=1	ZN618_HUMAN	104889	6.7	2	35.2472	98.6133
158		Matrix-remodeling-associated protein 5 OS=Homo sapiens GN=MXRA5 PE=2 SV=3	MXRA5_HUMAN	311955	8.57	5	35.0828	98.5598
159		Cytoplasmic dynein 2 heavy chain 1 OS=Homo sapiens GN=DYNC2H1 PE=1 SV=4	DYHC2_HUMAN	492311	6.13	5	35.0572	98.5513
160		Dynein heavy chain 10, axonemal OS=Homo sapiens GN=DNAH10 PE=1 SV=4	DYH10_HUMAN	514512	5.64	4	34.9372	98.5107
161		Keratin, type II cuticular Hb2 OS=Homo sapiens GN=KRT82 PE=1 SV=3	KRT82_HUMAN	56616.3	6.4	2	34.93	98.5083
162		Rho guanine nucleotide exchange factor 12 OS=Homo sapiens GN=ARHGEF12 PE=1 SV=1	ARHGC_HUMAN	173125	5.49	3	34.62	98.3979
163		Lymphoid-restricted membrane protein OS=Homo sapiens GN=LRMP PE=1 SV=3	LRMP_HUMAN	62083.1	5.62	2	34.57	98.3793
164		Zinc finger protein 469 OS=Homo sapiens GN=ZNF469 PE=1 SV=3	ZN469_HUMAN	409948	7.88	4	34.57	98.3793
165		Serine/threonine-protein kinase D1 OS=Homo sapiens GN=PRKD1 PE=1 SV=2	KPCD1_HUMAN	101639	6.16	3	34.46	98.3378
166		Zinc finger HIT domain-containing protein 2 OS=Homo sapiens GN=ZNHIT2 PE=1 SV=1	ZNHI2_HUMAN	42856.8	5.69	3	34.2572	98.2583
167		Hyccin OS=Homo sapiens GN=FAM126A PE=1 SV=2	HYCCI_HUMAN	57589	8.45	2	34.16	98.2189
168		Mitochondrial inner membrane protein OXA1L OS=Homo sapiens GN=OXA1L PE=1 SV=3	OXA1L_HUMAN	48516.5	9.53	2	34.15	98.2148
169		Unconventional myosin-XVIIIa OS=Homo sapiens GN=MYO18A PE=1 SV=3	MY18A_HUMAN	232971	5.95	3	34.0472	98.172
170		Centrosomal protein of 72 kDa OS=Homo sapiens GN=CEP72 PE=1 SV=2	CEP72_HUMAN	71672.9	6.08	4	34.03	98.1648
171		Nuclear pore complex protein Nup160 OS=Homo sapiens GN=NUP160 PE=1 SV=3	NU160_HUMAN	162016	5.31	4	33.7772	98.0548
172		Eukaryotic initiation factor 4A-I OS=Homo sapiens GN=EIF4A1 PE=1 SV=1	IF4A1_HUMAN	46124.6	5.32	2	33.74	98.038
173		Protein ALO17 OS=Homo sapiens GN=KIAA1618 PE=1 SV=2	ALO17_HUMAN	174786	5.62	3	33.7372	98.0368
174		Probable G-protein coupled receptor 101 OS=Homo sapiens GN=GPR101 PE=2 SV=1	GP101_HUMAN	56679.7	5.51	3	33.73	98.0335
175		Dynein heavy chain 6, axonemal OS=Homo sapiens GN=DNAH6 PE=1 SV=3	DYH6_HUMAN	475678	5.72	3	33.57	97.9597
176		Leucine-rich repeat-containing protein 16A OS=Homo sapiens GN=LRRC16A PE=1 SV=1	LR16A_HUMAN	151462	8.02	4	33.47	97.9122
177		Pleckstrin homology-like domain family B member 1 OS=Homo sapiens GN=PHLDB1 PE=1 SV=1	PHLB1_HUMAN	151068	8.85	3	33.39	97.8734
178		Voltage-dependent T-type calcium channel subunit alpha-1H OS=Homo sapiens GN=CACNA1H PE=1 SV=4	CAC1H_HUMAN	258997	7.12	3	33.1872	97.7717
179		Cadherin EGF LAG seven-pass G-type receptor 3 OS=Homo sapiens GN=CELSR3 PE=1 SV=2	CELR3_HUMAN	357960	6.23	5	33.1672	97.7614
180		Elongation factor 2 OS=Homo sapiens GN=EEF2 PE=1 SV=4	EF2_HUMAN	95277	6.41	3	33.09	97.7213
181		Immunoglobulin superfamily member 3 OS=Homo sapiens GN=IGSF3 PE=1 SV=3	IGSF3_HUMAN	135112	5.75	2	33.03	97.6896
182		Rho guanine nucleotide exchange factor 1 OS=Homo sapiens GN=ARHGEF1 PE=1 SV=2	ARHG1_HUMAN	102371	5.47	3	32.94	97.6412
183		Zinc finger C3H1 domain-containing protein OS=Homo sapiens GN=ZFC3H1 PE=1 SV=3	ZC3H1_HUMAN	226214	8.39	4	32.9372	97.6397
184		Dystrophin OS=Homo sapiens GN=DMD PE=1 SV=3	DMD_HUMAN	426484	5.64	2	32.9372	97.6397
185		Coiled-coil domain-containing protein 73 OS=Homo sapiens GN=CCDC73 PE=1 SV=2	CCD73_HUMAN	124077	5.42	2	32.85	97.5918
186		Tektin-1 OS=Homo sapiens GN=TEKT1 PE=2 SV=1	TEKT1_HUMAN	48253.2	5.98	3	32.7772	97.5511
187		Protein CASP OS=Homo sapiens GN=CUX1 PE=1 SV=2	CASP_HUMAN	77408	5.35	2	32.71	97.5129
188		DnaJ homolog subfamily C member 10 OS=Homo sapiens GN=DNAJC10 PE=1 SV=2	DJC10_HUMAN	91021.3	6.78	1	32.69	97.5014
189		Serine/threonine-protein kinase D3 OS=Homo sapiens GN=PRKD3 PE=1 SV=1	KPCD3_HUMAN	100406	6.42	4	32.56	97.4255
190		Uncharacterized protein DKFZp434B061 OS=Homo sapiens PE=2 SV=2	YM012_HUMAN	59375.4	13.06	3	32.4472	97.3578
191		60S ribosomal protein L7a OS=Homo sapiens GN=RPL7A PE=1 SV=2	RL7A_HUMAN	29977	10.61	3	32.34	97.2917
192		Serine/threonine-protein phosphatase with EF-hands 2 OS=Homo sapiens GN=PPEF2 PE=1 SV=2	PPE2_HUMAN	86463.4	6.7	5	32.3172	97.2775
193		Folliculin-interacting protein 1 OS=Homo sapiens GN=FNIP1 PE=1 SV=3	FNIP1_HUMAN	130472	5.33	3	32.19	97.1966
194		Leucine-, glutamate- and lysine-rich protein 1 OS=Homo sapiens GN=LEKR1 PE=2 SV=2	LEKR1_HUMAN	45130.7	6.29	1	32.16	97.1771
195		Piwi-like protein 2 OS=Homo sapiens GN=PIWIL2 PE=1 SV=1	PIWL2_HUMAN	109778	9.16	3	32.16	97.1771
196		Nebulin-related-anchoring protein OS=Homo sapiens GN=NRAP PE=2 SV=2	NRAP_HUMAN	196949	9.24	5	32.0744	97.1209
197		Leucine-rich repeat serine/threonine-protein kinase 2 OS=Homo sapiens GN=LRRK2 PE=1 SV=2	LRRK2_HUMAN	285919	6.35	4	31.6272	96.8087
198		Ankyrin repeat domain-containing protein 5 OS=Homo sapiens GN=ANKRD5 PE=2 SV=2	ANKR5_HUMAN	86609.7	8.51	2	31.36	96.6062
199		Rab3 GTPase-activating protein non-catalytic subunit OS=Homo sapiens GN=RAB3GAP2 PE=1 SV=1	RBGPR_HUMAN	155886	5.4	3	31.32	96.5748
200		Transient receptor potential cation channel subfamily M member 8 OS=Homo sapiens GN=TRPM8 PE=2 SV=2	TRPM8_HUMAN	127603	6.91	3	31.2372	96.5088
201		Rho GTPase-activating protein 22 OS=Homo sapiens GN=ARHGAP22 PE=1 SV=1	RHG22_HUMAN	76731	8.4	2	30.99	96.3044
202		Cadherin EGF LAG seven-pass G-type receptor 2 OS=Homo sapiens GN=CELSR2 PE=2 SV=1	CELR2_HUMAN	317252	5.14	5	30.9472	96.2678
203		Protein Daple OS=Homo sapiens GN=CCDC88C PE=1 SV=3	DAPLE_HUMAN	228089	5.87	4	30.9272	96.2505
204		Retrotransposon gag domain-containing protein 1 OS=Homo sapiens GN=RGAG1 PE=1 SV=1	RGAG1_HUMAN	144183	5.81	4	30.8672	96.1984
205		Eukaryotic translation initiation factor 4 gamma 3 OS=Homo sapiens GN=EIF4G3 PE=1 SV=2	IF4G3_HUMAN	176542	5.27	3	30.6972	96.0466
206		Alpha-actinin-1 OS=Homo sapiens GN=ACTN1 PE=1 SV=2	ACTN1_HUMAN	102993	5.25	3	30.64	95.9942
207		Ubiquitin carboxyl-terminal hydrolase 43 OS=Homo sapiens GN=USP43 PE=1 SV=2	UBP43_HUMAN	122733	9.35	2	30.64	95.9942
208		Uncharacterized protein C19orf48 OS=Homo sapiens GN=C19orf48 PE=2 SV=1	CS048_HUMAN	13076.7	8.49	2	30.6	95.9571
209		Keratin, type II cuticular Hb5 OS=Homo sapiens GN=KRT85 PE=1 SV=1	KRT85_HUMAN	55766.5	6.28	2	30.48	95.8439
210		Pre-mRNA-splicing factor 18 OS=Homo sapiens GN=PRPF18 PE=1 SV=1	PRP18_HUMAN	39835	8.19	2	30.35	95.7176
211		Disheveled-associated activator of morphogenesis 1 OS=Homo sapiens GN=DAAM1 PE=1 SV=2	DAAM1_HUMAN	123395	6.81	4	30.07	95.4324
212		Protein piccolo OS=Homo sapiens GN=PCLO PE=1 SV=4	PCLO_HUMAN	552941	6.09	4	29.9372	95.2905
213		Transcription regulator protein BACH1 OS=Homo sapiens GN=BACH1 PE=1 SV=2	BACH1_HUMAN	81905.7	4.95	4	29.89	95.2391
214		Host cell factor 1 OS=Homo sapiens GN=HCFC1 PE=1 SV=2	HCFC1_HUMAN	208601	7.32	2	29.88	95.2281
215		UDP-glucose:glycoprotein glucosyltransferase 2 OS=Homo sapiens GN=UGGT2 PE=1 SV=4	UGGG2_HUMAN	174624	6.43	4	29.8744	95.2219
216		Rho GTPase-activating protein 11A OS=Homo sapiens GN=ARHGAP11A PE=1 SV=2	RHGBA_HUMAN	113795	9.19	4	29.8472	95.1919
217		Sciellin OS=Homo sapiens GN=SCEL PE=1 SV=2	SCEL_HUMAN	77504.4	9.42	2	29.62	94.9337
218		Scavenger receptor class F member 2 OS=Homo sapiens GN=SCARF2 PE=1 SV=3	SREC2_HUMAN	91660.6	8.71	3	29.58	94.8868
219		Dual specificity protein kinase TTK OS=Homo sapiens GN=TTK PE=1 SV=2	TTK_HUMAN	97011.1	8.41	1	29.52	94.8157
220		Guanine nucleotide exchange factor VAV3 OS=Homo sapiens GN=VAV3 PE=1 SV=1	VAV3_HUMAN	97713.5	6.65	5	29.41	94.6827
221		60S ribosomal protein L7 OS=Homo sapiens GN=RPL7 PE=1 SV=1	RL7_HUMAN	29207.2	10.66	1	29.39	94.6582
222		Uncharacterized protein KIAA0947 OS=Homo sapiens GN=KIAA0947 PE=1 SV=5	K0947_HUMAN	247735	5.32	2	29.3672	94.63
223		Limkain-b1 OS=Homo sapiens GN=LKAP PE=1 SV=5	LKAP_HUMAN	192605	8.13	5	29.3572	94.6177
224		Kinesin-like protein KIF1C OS=Homo sapiens GN=KIF1C PE=1 SV=3	KIF1C_HUMAN	122870	6.47	3	29.2944	94.5393
225		Calponin-1 OS=Homo sapiens GN=CNN1 PE=1 SV=2	CNN1_HUMAN	33149.6	9.14	2	29.24	94.4704
226		Probable E3 ubiquitin-protein ligase MYCBP2 OS=Homo sapiens GN=MYCBP2 PE=1 SV=3	MYCB2_HUMAN	509758	6.63	3	29.16	94.3676
227		Prolow-density lipoprotein receptor-related protein 1 OS=Homo sapiens GN=LRP1 PE=1 SV=2	LRP1_HUMAN	504276	5.16	6	29.0872	94.2724
228		Kelch-like protein 5 OS=Homo sapiens GN=KLHL5 PE=2 SV=3	KLHL5_HUMAN	84402.7	6.2	3	29.06	94.2365
229		Bifunctional ATP-dependent dihydroxyacetone kinase/FAD-AMP lyase (cyclizing) OS=Homo sapiens GN=DAK PE=1 SV=2	DHAK_HUMAN	58910.1	7.12	2	29.04	94.2098
230		Striated muscle preferentially expressed protein kinase OS=Homo sapiens GN=SPEG PE=1 SV=4	SPEG_HUMAN	354069	8.82	4	28.9972	94.1525
231		Thrombospondin-4 OS=Homo sapiens GN=THBS4 PE=1 SV=2	TSP4_HUMAN	105802	4.44	3	28.96	94.1022
232		UPF0672 protein C3orf58 OS=Homo sapiens GN=C3orf58 PE=1 SV=1	CC058_HUMAN	49450.5	8.84	2	28.91	94.0339
233		Succinyl-CoA ligase [ADP/GDP-forming] subunit alpha, mitochondrial OS=Homo sapiens GN=SUCLG1 PE=1 SV=4	SUCA_HUMAN	36226.8	9.01	1	28.9	94.0202
234		60S ribosomal protein L19 OS=Homo sapiens GN=RPL19 PE=1 SV=1	RL19_HUMAN	23451.2	11.48	2	28.84	93.937
235		RNA-binding protein 45 OS=Homo sapiens GN=RBM45 PE=1 SV=1	RBM45_HUMAN	53468.9	6.74	2	28.67	93.6949
236		cAMP-dependent protein kinase type I-beta regulatory subunit OS=Homo sapiens GN=PRKAR1B PE=1 SV=4	KAP1_HUMAN	43046.1	5.53	2	28.5872	93.5736
237		Guanine nucleotide exchange factor VAV2 OS=Homo sapiens GN=VAV2 PE=1 SV=2	VAV2_HUMAN	101224	6.67	2	28.43	93.3367
238		Growth arrest-specific protein 6 OS=Homo sapiens GN=GAS6 PE=1 SV=2	GAS6_HUMAN	79625.3	5.84	3	28.36	93.2284
239		Insulin receptor substrate 4 OS=Homo sapiens GN=IRS4 PE=1 SV=1	IRS4_HUMAN	133685	8.72	3	28.33	93.1815
240		Ryanodine receptor 2 OS=Homo sapiens GN=RYR2 PE=1 SV=3	RYR2_HUMAN	564205	5.73	5	28.22	93.0066
241		Bromodomain-containing protein 1 OS=Homo sapiens GN=BRD1 PE=1 SV=1	BRD1_HUMAN	119444	8.91	3	28.17	92.9256
242		Flotillin-1 OS=Homo sapiens GN=FLOT1 PE=1 SV=3	FLOT1_HUMAN	47325.6	7.08	2	28.17	92.9256
243		Neurogenic locus notch homolog protein 1 OS=Homo sapiens GN=NOTCH1 PE=1 SV=4	NOTC1_HUMAN	272321	4.95	3	28.14	92.8766
244		BCL-6 corepressor OS=Homo sapiens GN=BCOR PE=1 SV=1	BCOR_HUMAN	192068	6.06	4	28.01	92.6601
245		Plexin-A3 OS=Homo sapiens GN=PLXNA3 PE=1 SV=2	PLXA3_HUMAN	207570	7.05	4	27.9972	92.6384
246		Zinc finger homeobox protein 3 OS=Homo sapiens GN=ZFHX3 PE=1 SV=2	ZFHX3_HUMAN	404165	5.82	4	27.92	92.5064
247		Proline/serine-rich coiled-coil protein 1 OS=Homo sapiens GN=PSRC1 PE=1 SV=1	PSRC1_HUMAN	38772.6	11.21	3	27.91	92.4891
248		Zinc finger protein 808 OS=Homo sapiens GN=ZNF808 PE=2 SV=2	ZN808_HUMAN	104757	9.59	5	27.9	92.4718
249		Keratin, type II cytoskeletal 75 OS=Homo sapiens GN=KRT75 PE=1 SV=2	K2C75_HUMAN	59524	7.6	3	27.86	92.4022
250		Sn1-specific diacylglycerol lipase beta OS=Homo sapiens GN=DAGLB PE=1 SV=2	DGLB_HUMAN	73684.6	6.09	3	27.8528	92.3896
251		Programmed cell death protein 7 OS=Homo sapiens GN=PDCD7 PE=1 SV=1	PDCD7_HUMAN	54666.3	9.97	2	27.75	92.2073
252		AP-5 complex subunit beta OS=Homo sapiens GN=PP1030 PE=1 SV=4	AP5B_HUMAN	93890.3	5.61	2	27.73	92.1713
253		Basement membrane-specific heparan sulfate proteoglycan core protein OS=Homo sapiens GN=HSPG2 PE=1 SV=4	PGBM_HUMAN	468532	6.06	6	27.7272	92.1662
254		Forkhead box protein P1 OS=Homo sapiens GN=FOXP1 PE=1 SV=1	FOXP1_HUMAN	75269.6	6.2	3	27.63	91.9889
255		Proline-rich transmembrane protein 2 OS=Homo sapiens GN=PRRT2 PE=2 SV=1	PRRT2_HUMAN	34923.3	4.64	2	27.61	91.952
256		Pre-mRNA cleavage complex 2 protein Pcf11 OS=Homo sapiens GN=PCF11 PE=1 SV=3	PCF11_HUMAN	172944	8.65	4	27.48	91.7074
257		Dynein heavy chain 3, axonemal OS=Homo sapiens GN=DNAH3 PE=2 SV=1	DYH3_HUMAN	470468	6.04	7	27.4772	91.7021
258		Zinc finger protein 764 OS=Homo sapiens GN=ZNF764 PE=1 SV=2	ZN764_HUMAN	44913.9	9.19	3	27.4472	91.6445
259		Dynein heavy chain 2, axonemal OS=Homo sapiens GN=DNAH2 PE=1 SV=3	DYH2_HUMAN	507374	5.98	8	27.2344	91.2249
260		Cation channel sperm-associated protein 2 OS=Homo sapiens GN=CATSPER2 PE=1 SV=2	CTSR2_HUMAN	62001.9	6.83	1	27.22	91.1958
261		Actin filament-associated protein 1 OS=Homo sapiens GN=AFAP1 PE=1 SV=2	AFAP1_HUMAN	80674.8	8.87	3	27.17	91.0938
262		BAG family molecular chaperone regulator 2 OS=Homo sapiens GN=BAG2 PE=1 SV=1	BAG2_HUMAN	23757.2	6.25	2	27.13	91.0114
263		Neuron navigator 2 OS=Homo sapiens GN=NAV2 PE=1 SV=3	NAV2_HUMAN	268000	9.13	3	27.06	90.8654
264		Keratin, type II cytoskeletal 5 OS=Homo sapiens GN=KRT5 PE=1 SV=3	K2C5_HUMAN	62340	7.59	3	27.0528	90.8503
265		Supervillin OS=Homo sapiens GN=SVIL PE=1 SV=2	SVIL_HUMAN	247593	6.55	4	27.0144	90.7689
266		Peroxisome proliferator-activated receptor gamma coactivator-related protein 1 OS=Homo sapiens GN=PPRC1 PE=1 SV=1	PPRC1_HUMAN	177434	6.11	1	26.99	90.717
267		Glypican-6 OS=Homo sapiens GN=GPC6 PE=2 SV=1	GPC6_HUMAN	62695	5.29	1	26.91	90.5444
268		Putative UPF0607 protein FLJ37424 OS=Homo sapiens PE=2 SV=1	YJ012_HUMAN	37438.8	10.42	2	26.88	90.4788
269		Probable ATP-dependent RNA helicase YTHDC2 OS=Homo sapiens GN=YTHDC2 PE=1 SV=2	YTDC2_HUMAN	160147	8.67	4	26.78	90.2571
270		UPF0498 protein KIAA1191 OS=Homo sapiens GN=KIAA1191 PE=1 SV=1	K1191_HUMAN	33226	9.39	2	26.75	90.1895
271		Ankyrin repeat domain-containing protein 27 OS=Homo sapiens GN=ANKRD27 PE=1 SV=2	ANR27_HUMAN	116910	6.42	5	26.7272	90.1379
272		Protein argonaute-3 OS=Homo sapiens GN=EIF2C3 PE=1 SV=2	AGO3_HUMAN	97298.1	9.26	1	26.72	90.1215
273		Insulin receptor substrate 1 OS=Homo sapiens GN=IRS1 PE=1 SV=1	IRS1_HUMAN	131509	8.83	3	26.63	89.9147
274		Serine/threonine-protein kinase LMTK3 OS=Homo sapiens GN=LMTK3 PE=2 SV=2	LMTK3_HUMAN	153565	4.77	2	26.62	89.8914
275		Heterogeneous nuclear ribonucleoprotein R OS=Homo sapiens GN=HNRNPR PE=1 SV=1	HNRPR_HUMAN	70899.2	8.23	2	26.5972	89.8382
276		Zinc finger protein 14 OS=Homo sapiens GN=ZNF14 PE=2 SV=3	ZNF14_HUMAN	75304	9.36	3	26.46	89.5121
277		FERM domain-containing protein 5 OS=Homo sapiens GN=FRMD5 PE=2 SV=1	FRMD5_HUMAN	65023.6	8.62	2	26.39	89.3416
278		Lysosomal-trafficking regulator OS=Homo sapiens GN=LYST PE=1 SV=3	LYST_HUMAN	428866	6.15	2	26.3872	89.3348
279		Solute carrier family 12 member 6 OS=Homo sapiens GN=SLC12A6 PE=1 SV=2	S12A6_HUMAN	127534	6.64	2	26.36	89.2678
280		Voltage-dependent calcium channel subunit alpha-2/delta-4 OS=Homo sapiens GN=CACNA2D4 PE=1 SV=2	CA2D4_HUMAN	127856	5.18	1	26.24	88.9671
281		Mediator of RNA polymerase II transcription subunit 14 OS=Homo sapiens GN=MED14 PE=1 SV=2	MED14_HUMAN	160504	8.97	3	26.1872	88.8321
282		Smoothelin OS=Homo sapiens GN=SMTN PE=1 SV=7	SMTN_HUMAN	98998.2	9.2	2	26.1228	88.6653
283		Very long-chain acyl-CoA synthetase OS=Homo sapiens GN=SLC27A2 PE=1 SV=2	S27A2_HUMAN	70267.4	8.75	3	26.12	88.658
284		Zinc transporter 3 OS=Homo sapiens GN=SLC30A3 PE=2 SV=2	ZNT3_HUMAN	41918.3	6	2	26.09	88.5794
285		Collagen alpha-5(VI) chain OS=Homo sapiens GN=COL6A5 PE=1 SV=1	CO6A5_HUMAN	289744	6.5	5	26.0772	88.5456
286		Eukaryotic initiation factor 4A-II OS=Homo sapiens GN=EIF4A2 PE=1 SV=2	IF4A2_HUMAN	46372.8	5.33	2	26.06	88.5002
287		Mucin-16 OS=Homo sapiens GN=MUC16 PE=1 SV=2	MUC16_HUMAN	2.35181e+06	5.65	6	25.9944	88.3251
288		Ataxin-2 OS=Homo sapiens GN=ATXN2 PE=1 SV=2	ATX2_HUMAN	140196	9.6	2	25.95	88.2052
289		TRIO and F-actin-binding protein OS=Homo sapiens GN=TRIOBP PE=1 SV=3	TARA_HUMAN	261214	8.86	2	25.86	87.9582
290		DNA repair protein complementing XP-G cells OS=Homo sapiens GN=ERCC5 PE=1 SV=3	ERCC5_HUMAN	133027	5.13	2	25.85	87.9305
291		Tenascin-R OS=Homo sapiens GN=TNR PE=1 SV=3	TENR_HUMAN	149467	4.71	2	25.78	87.7344
292		Catechol O-methyltransferase domain-containing protein 1 OS=Homo sapiens GN=COMTD1 PE=1 SV=1	CMTD1_HUMAN	28790.4	8.71	3	25.7372	87.6129
293		Protein zyg-11 homolog B OS=Homo sapiens GN=ZYG11B PE=1 SV=2	ZY11B_HUMAN	83867.2	6.38	2	25.7	87.5063
294		C2 domain-containing protein 3 OS=Homo sapiens GN=C2CD3 PE=1 SV=4	C2CD3_HUMAN	260224	6.69	4	25.65	87.3617
295		Pyruvate dehydrogenase E1 component subunit alpha, somatic form, mitochondrial OS=Homo sapiens GN=PDHA1 PE=1 SV=3	ODPA_HUMAN	43267.7	8.35	3	25.62	87.2741
296		E3 ubiquitin-protein ligase UBR1 OS=Homo sapiens GN=UBR1 PE=1 SV=1	UBR1_HUMAN	200080	5.67	3	25.55	87.0673
297		StAR-related lipid transfer protein 9 OS=Homo sapiens GN=STARD9 PE=1 SV=3	STAR9_HUMAN	516023	5.91	7	25.49	86.8874
298		Malcavernin OS=Homo sapiens GN=CCM2 PE=1 SV=1	CCM2_HUMAN	48806.6	5.32	1	25.48	86.8571
299		RIMS-binding protein 2 OS=Homo sapiens GN=RIMBP2 PE=1 SV=3	RIMB2_HUMAN	115954	5.16	2	25.38	86.551
300		Tyrosine-protein phosphatase non-receptor type 9 OS=Homo sapiens GN=PTPN9 PE=1 SV=1	PTN9_HUMAN	67976.9	8.19	1	25.37	86.52
301		Pre-mRNA-processing factor 6 OS=Homo sapiens GN=PRPF6 PE=1 SV=1	PRP6_HUMAN	106858	8.49	4	25.37	86.52
302		Kinesin-like protein KIF13B OS=Homo sapiens GN=KIF13B PE=1 SV=1	KI13B_HUMAN	202540	5.56	3	25.3172	86.3551
303		Transcription elongation factor, mitochondrial OS=Homo sapiens GN=TEFM PE=1 SV=1	TEFM_HUMAN	41649.7	9.39	1	25.3172	86.3551
304		U3 small nucleolar RNA-interacting protein 2 OS=Homo sapiens GN=RRP9 PE=1 SV=1	U3IP2_HUMAN	51808.5	7.97	3	25.31	86.3325
305		RILP-like protein 1 OS=Homo sapiens GN=RILPL1 PE=1 SV=1	RIPL1_HUMAN	47079.1	5.13	2	25.28	86.2377
306		Protein PRRC2B OS=Homo sapiens GN=PRRC2B PE=1 SV=2	PRC2B_HUMAN	242817	8.55	3	25.2628	86.1832
307		Collagen alpha-1(XII) chain OS=Homo sapiens GN=COL12A1 PE=1 SV=2	COCA1_HUMAN	332940	5.38	4	25.2144	86.0282
308		Nuclear mitotic apparatus protein 1 OS=Homo sapiens GN=NUMA1 PE=1 SV=2	NUMA1_HUMAN	238115	5.63	4	25.1928	85.9586
309		ATP synthase subunit alpha, mitochondrial OS=Homo sapiens GN=ATP5A1 PE=1 SV=1	ATPA_HUMAN	59713.7	9.16	1	25.19	85.9496
310		Protein kinase C-binding protein 1 OS=Homo sapiens GN=ZMYND8 PE=1 SV=2	PKCB1_HUMAN	131609	6.83	2	25.19	85.9496
311		Zinc finger SWIM domain-containing protein 7 OS=Homo sapiens GN=ZSWIM7 PE=1 SV=1	ZSWM7_HUMAN	15375.9	6.7	1	25.18	85.9172
312		Hydrocephalus-inducing protein homolog OS=Homo sapiens GN=HYDIN PE=1 SV=3	HYDIN_HUMAN	575530	5.73	3	25.15	85.8196
313		DDB1- and CUL4-associated factor 6 OS=Homo sapiens GN=DCAF6 PE=1 SV=1	DCAF6_HUMAN	96232.2	5.14	2	25.1272	85.7449
314		G protein-activated inward rectifier potassium channel 4 OS=Homo sapiens GN=KCNJ5 PE=1 SV=2	IRK5_HUMAN	47636.9	5.24	2	25.09	85.6223
315		Coiled-coil domain-containing protein 158 OS=Homo sapiens GN=CCDC158 PE=2 SV=2	CD158_HUMAN	127062	6.08	4	25.0872	85.613
316		ATP-dependent RNA helicase DDX51 OS=Homo sapiens GN=DDX51 PE=1 SV=3	DDX51_HUMAN	72412.7	8.43	2	25.06	85.5226
317		Autophagy-related protein 16-2 OS=Homo sapiens GN=ATG16L2 PE=2 SV=2	A16L2_HUMAN	68955.8	9.2	1	25.04	85.4558
318		Laminin subunit beta-4 OS=Homo sapiens GN=LAMB4 PE=2 SV=1	LAMB4_HUMAN	193413	5.93	3	25.0372	85.4464
319		Zinc finger protein 236 OS=Homo sapiens GN=ZNF236 PE=2 SV=2	ZN236_HUMAN	203574	8.46	6	25.01	85.355
320		Serine/arginine repetitive matrix protein 5 OS=Homo sapiens GN=SRRM5 PE=2 SV=3	SRRM5_HUMAN	80307.9	12.05	3	24.94	85.117
321		Dynein heavy chain 17, axonemal OS=Homo sapiens GN=DNAH17 PE=2 SV=2	DYH17_HUMAN	511459	5.56	2	24.91	85.0139
322		Protein Red OS=Homo sapiens GN=IK PE=1 SV=3	RED_HUMAN	65561.8	6.26	2	24.91	85.0139
323		Putative MAGE domain-containing protein MAGEA13P OS=Homo sapiens GN=MAGEA13P PE=5 SV=1	MA13P_HUMAN	37874.9	5.98	2	24.88	84.91
324		Sickle tail protein homolog OS=Homo sapiens GN=SKT PE=1 SV=2	SKT_HUMAN	213982	6.59	5	24.8472	84.7955
325		Interferon regulatory factor 7 OS=Homo sapiens GN=IRF7 PE=1 SV=2	IRF7_HUMAN	54243.3	5.89	2	24.84	84.7704
326		Replication factor C subunit 2 OS=Homo sapiens GN=RFC2 PE=1 SV=3	RFC2_HUMAN	39132.1	6.04	2	24.81	84.6648
327		Protocadherin-18 OS=Homo sapiens GN=PCDH18 PE=2 SV=3	PCD18_HUMAN	126071	4.99	3	24.8	84.6294
328		Nuclear autoantigenic sperm protein OS=Homo sapiens GN=NASP PE=1 SV=2	NASP_HUMAN	85186.1	4.26	2	24.8	84.6294
329		Myotubularin-related protein 4 OS=Homo sapiens GN=MTMR4 PE=2 SV=2	MTMR4_HUMAN	133268	5.68	2	24.8	84.6294
330		Trinucleotide repeat-containing gene 18 protein OS=Homo sapiens GN=TNRC18 PE=1 SV=3	TNC18_HUMAN	314326	8.88	2	24.7928	84.604
331		Thioredoxin domain-containing protein 5 OS=Homo sapiens GN=TXNDC5 PE=1 SV=2	TXND5_HUMAN	47598.7	5.63	1	24.73	84.3797
332		Histone-lysine N-methyltransferase MLL2 OS=Homo sapiens GN=MLL2 PE=1 SV=2	MLL2_HUMAN	593024	5.4	3	24.71	84.3076
333		40S ribosomal protein S4, Y isoform 2 OS=Homo sapiens GN=RPS4Y2 PE=1 SV=3	RS4Y2_HUMAN	29276.9	10.1	3	24.6944	84.251
334		WD repeat-containing protein 87 OS=Homo sapiens GN=WDR87 PE=2 SV=3	WDR87_HUMAN	332975	6.94	2	24.62	83.979
335		IQ motif and SEC7 domain-containing protein 2 OS=Homo sapiens GN=IQSEC2 PE=1 SV=1	IQEC2_HUMAN	161637	8.78	3	24.61	83.9421
336		Filamin-A OS=Homo sapiens GN=FLNA PE=1 SV=4	FLNA_HUMAN	280561	5.7	1	24.56	83.7561
337		Baculoviral IAP repeat-containing protein 6 OS=Homo sapiens GN=BIRC6 PE=1 SV=2	BIRC6_HUMAN	529919	5.67	4	24.54	83.6811
338		Pituitary adenylate cyclase-activating polypeptide type I receptor OS=Homo sapiens GN=ADCYAP1R1 PE=1 SV=1	PACR_HUMAN	53278.4	5.5	2	24.5	83.5301
339		Crk-like protein OS=Homo sapiens GN=CRKL PE=1 SV=1	CRKL_HUMAN	33755.9	6.26	1	24.48	83.4541
340		ER degradation-enhancing alpha-mannosidase-like 3 OS=Homo sapiens GN=EDEM3 PE=1 SV=2	EDEM3_HUMAN	104598	4.82	3	24.44	83.301
341		FAM75-like protein FLJ43859 OS=Homo sapiens PE=2 SV=1	YI020_HUMAN	102325	8.2	1	24.39	83.1077
342		Leucine zipper protein 1 OS=Homo sapiens GN=LUZP1 PE=1 SV=2	LUZP1_HUMAN	120202	8.67	4	24.3772	83.0578
343		Zinc finger protein 142 OS=Homo sapiens GN=ZNF142 PE=1 SV=4	ZN142_HUMAN	187758	8.24	2	24.35	82.9514
344		Protein FAM188B OS=Homo sapiens GN=FAM188B PE=2 SV=2	F188B_HUMAN	84319.1	6.47	2	24.35	82.9514
345		Ribosomal protein S6 kinase delta-1 OS=Homo sapiens GN=RPS6KC1 PE=1 SV=2	KS6C1_HUMAN	118609	4.76	2	24.32	82.8332
346		Adenosine deaminase OS=Homo sapiens GN=ADA PE=1 SV=3	ADA_HUMAN	40738.7	5.63	2	24.32	82.8332
347		Non-lysosomal glucosylceramidase OS=Homo sapiens GN=GBA2 PE=1 SV=2	GBA2_HUMAN	104581	5.61	3	24.3	82.7539
348		DENN domain-containing protein 5B OS=Homo sapiens GN=DENND5B PE=1 SV=2	DEN5B_HUMAN	144927	6.29	3	24.25	82.5542
349		Hepatocyte growth factor-like protein OS=Homo sapiens GN=MST1 PE=1 SV=2	HGFL_HUMAN	80267.6	7.98	2	24.1	81.9412
350		Synembryn-A OS=Homo sapiens GN=RIC8A PE=1 SV=3	RIC8A_HUMAN	59671.5	5.2	3	24.08	81.8578
351		Histone acetyltransferase KAT6A OS=Homo sapiens GN=KAT6A PE=1 SV=2	KAT6A_HUMAN	224885	5.5	2	24.0444	81.7084
352		Poly [ADP-ribose] polymerase 12 OS=Homo sapiens GN=PARP12 PE=1 SV=1	PAR12_HUMAN	79013.1	8.84	2	23.95	81.3065
353		Nucleoprotein TPR OS=Homo sapiens GN=TPR PE=1 SV=3	TPR_HUMAN	267129	4.97	4	23.95	81.3065
354		Keratin, type II cuticular Hb3 OS=Homo sapiens GN=KRT83 PE=1 SV=2	KRT83_HUMAN	54160.5	5.54	2	23.94	81.2634
355		Angiomotin-like protein 2 OS=Homo sapiens GN=AMOTL2 PE=1 SV=3	AMOL2_HUMAN	85712.6	6.81	3	23.91	81.1336
356		von Willebrand factor OS=Homo sapiens GN=VWF PE=1 SV=4	VWF_HUMAN	309056	5.29	3	23.9	81.0901
357		Kinesin light chain 3 OS=Homo sapiens GN=KLC3 PE=1 SV=2	KLC3_HUMAN	55330.6	6.07	2	23.9	81.0901
358		Ras-specific guanine nucleotide-releasing factor 2 OS=Homo sapiens GN=RASGRF2 PE=1 SV=2	RGRF2_HUMAN	140675	7.37	3	23.89	81.0465
359		Integrator complex subunit 2 OS=Homo sapiens GN=INTS2 PE=1 SV=2	INT2_HUMAN	134237	5.72	3	23.8772	80.9905
360		Protein FAM50B OS=Homo sapiens GN=FAM50B PE=2 SV=1	FA50B_HUMAN	38684.9	8.9	1	23.86	80.9151
361		Coiled-coil domain-containing protein 129 OS=Homo sapiens GN=CCDC129 PE=2 SV=2	CC129_HUMAN	115330	5.18	3	23.85	80.8711
362		Plexin-B1 OS=Homo sapiens GN=PLXNB1 PE=1 SV=3	PLXB1_HUMAN	232151	5.29	2	23.82	80.7385
363		Microtubule-associated serine/threonine-protein kinase 4 OS=Homo sapiens GN=MAST4 PE=1 SV=3	MAST4_HUMAN	284200	8.85	2	23.78	80.5603
364		60S ribosomal protein L5 OS=Homo sapiens GN=RPL5 PE=1 SV=3	RL5_HUMAN	34340.7	9.73	3	23.77	80.5155
365		Fibrocystin OS=Homo sapiens GN=PKHD1 PE=1 SV=1	PKHD1_HUMAN	446417	6.12	6	23.6672	80.0487
366		Granzyme M OS=Homo sapiens GN=GZMM PE=1 SV=2	GRAM_HUMAN	27527.6	10.16	1	23.66	80.0157
367		TATA element modulatory factor OS=Homo sapiens GN=TMF1 PE=1 SV=2	TMF1_HUMAN	122767	4.88	2	23.59	79.6909
368		E3 ubiquitin-protein ligase TRIM9 OS=Homo sapiens GN=TRIM9 PE=1 SV=1	TRIM9_HUMAN	79126.1	6.4	1	23.56	79.5502
369		Cysteinyl leukotriene receptor 1 OS=Homo sapiens GN=CYSLTR1 PE=2 SV=1	CLTR1_HUMAN	38515.1	9.43	2	23.54	79.4558
high confidence
low confidence
no confidence
SUM 80% CI						1553	368 proteins
SUM 98% CI						1053	189 proteins

## Sheet: Raw data_BTB
KEBE120228_C1
Rank	Match Quality	Top Ranked Protein Name	Accession No.	Protein Mw	Protein PI	Peptide Count	Total Ion Score	Total Ion C. I. %
1		Heat shock 70 kDa protein 1A/1B OS=Homo sapiens GN=HSPA1A PE=1 SV=5	HSP71_HUMAN	70009	5.48	31	3372.27	100
2		Gigaxonin OS=Homo sapiens GN=GAN PE=1 SV=1	GAN_HUMAN	67594.7	5.58	32	2672.62	100
3		Kinesin-like protein KIF11 OS=Homo sapiens GN=KIF11 PE=1 SV=2	KIF11_HUMAN	119085	5.47	25	1473.46	100
4		Heat shock 70 kDa protein 1-like OS=Homo sapiens GN=HSPA1L PE=1 SV=2	HS71L_HUMAN	70331.3	5.76	14	1322.68	100
5		Tubulin alpha-1B chain OS=Homo sapiens GN=TUBA1B PE=1 SV=1	TBA1B_HUMAN	50119.6	4.94	17	1018.38	100
6		Tubulin beta chain OS=Homo sapiens GN=TUBB PE=1 SV=2	TBB5_HUMAN	49639	4.78	20	964.947	100
7		Tubulin beta-4B chain OS=Homo sapiens GN=TUBB4B PE=1 SV=1	TBB4B_HUMAN	49799	4.79	20	958.677	100
8		Heat shock 70 kDa protein 6 OS=Homo sapiens GN=HSPA6 PE=1 SV=2	HSP76_HUMAN	70984.2	5.81	10	842.16	100
9		Tubulin beta-2B chain OS=Homo sapiens GN=TUBB2B PE=1 SV=1	TBB2B_HUMAN	49920.9	4.78	18	769.71	100
10		Tubulin beta-3 chain OS=Homo sapiens GN=TUBB3 PE=1 SV=2	TBB3_HUMAN	50400.2	4.83	16	679.767	100
11		Tubulin alpha-3C/D chain OS=Homo sapiens GN=TUBA3C PE=1 SV=3	TBA3C_HUMAN	49927.6	4.97	13	664.78	100
12		Tubulin beta-4A chain OS=Homo sapiens GN=TUBB4A PE=1 SV=2	TBB4A_HUMAN	49553.9	4.78	15	614.397	100
13		ADP/ATP translocase 2 OS=Homo sapiens GN=SLC25A5 PE=1 SV=7	ADT2_HUMAN	32831.1	9.71	13	613.469	100
14		E3 ubiquitin-protein ligase TRIM21 OS=Homo sapiens GN=TRIM21 PE=1 SV=1	RO52_HUMAN	54135.1	5.98	13	596.87	100
15		Tubulin alpha-8 chain OS=Homo sapiens GN=TUBA8 PE=1 SV=1	TBA8_HUMAN	50061.6	4.94	12	536.1	100
16		Heat shock cognate 71 kDa protein OS=Homo sapiens GN=HSPA8 PE=1 SV=1	HSP7C_HUMAN	70854.2	5.37	10	506.86	100
17		ADP/ATP translocase 3 OS=Homo sapiens GN=SLC25A6 PE=1 SV=4	ADT3_HUMAN	32845.2	9.76	12	446.059	100
18		Putative elongation factor 1-alpha-like 3 OS=Homo sapiens GN=EEF1A1P5 PE=5 SV=1	EF1A3_HUMAN	50153.1	9.15	8	408.963	100
19		Heat shock-related 70 kDa protein 2 OS=Homo sapiens GN=HSPA2 PE=1 SV=1	HSP72_HUMAN	69977.9	5.56	6	388.02	100
20		ADP/ATP translocase 1 OS=Homo sapiens GN=SLC25A4 PE=1 SV=4	ADT1_HUMAN	33043.2	9.78	10	346.002	100
21		Tubulin beta-6 chain OS=Homo sapiens GN=TUBB6 PE=1 SV=1	TBB6_HUMAN	49825	4.77	10	336.43	100
22		ATPase family AAA domain-containing protein 3A OS=Homo sapiens GN=ATAD3A PE=1 SV=2	ATD3A_HUMAN	71324.7	9.08	10	249.37	100
23		ATPase family AAA domain-containing protein 3B OS=Homo sapiens GN=ATAD3B PE=1 SV=1	ATD3B_HUMAN	72527.3	9.3	10	248.06	100
24		Deubiquitinating protein VCIP135 OS=Homo sapiens GN=VCPIP1 PE=1 SV=2	VCIP1_HUMAN	134236	6.77	11	244.982	100
25		Keratin, type I cytoskeletal 10 OS=Homo sapiens GN=KRT10 PE=1 SV=6	K1C10_HUMAN	58791.7	5.13	7	239.92	100
26		Serine/threonine-protein kinase 38 OS=Homo sapiens GN=STK38 PE=1 SV=1	STK38_HUMAN	54155.4	6.7	6	172.53	100
27		Keratin, type II cytoskeletal 1 OS=Homo sapiens GN=KRT1 PE=1 SV=6	K2C1_HUMAN	65999	8.15	7	170.384	100
28		Putative tubulin-like protein alpha-4B OS=Homo sapiens GN=TUBA4B PE=5 SV=2	TBA4B_HUMAN	27533.7	7.71	2	150.19	100
29		Stress-70 protein, mitochondrial OS=Homo sapiens GN=HSPA9 PE=1 SV=2	GRP75_HUMAN	73634.8	5.87	7	150.037	100
30		Phosphate carrier protein, mitochondrial OS=Homo sapiens GN=SLC25A3 PE=1 SV=2	MPCP_HUMAN	40068.7	9.45	6	142.98	100
31		Actin, cytoplasmic 2 OS=Homo sapiens GN=ACTG1 PE=1 SV=1	ACTG_HUMAN	41765.8	5.31	4	136.67	100
32		78 kDa glucose-regulated protein OS=Homo sapiens GN=HSPA5 PE=1 SV=2	GRP78_HUMAN	72288.4	5.07	5	126.55	100
33		60 kDa heat shock protein, mitochondrial OS=Homo sapiens GN=HSPD1 PE=1 SV=2	CH60_HUMAN	61016.4	5.7	3	117.09	100
34		POTE ankyrin domain family member F OS=Homo sapiens GN=POTEF PE=1 SV=2	POTEF_HUMAN	121367	5.83	4	113.79	100
35		ATP synthase subunit alpha, mitochondrial OS=Homo sapiens GN=ATP5A1 PE=1 SV=1	ATPA_HUMAN	59713.6	9.16	4	101.32	100
36		POTE ankyrin domain family member E OS=Homo sapiens GN=POTEE PE=1 SV=3	POTEE_HUMAN	121286	5.83	4	99.25	100
37		Plectin OS=Homo sapiens GN=PLEC PE=1 SV=3	PLEC_HUMAN	531466	5.74	13	88.3944	100
38		ADP/ATP translocase 4 OS=Homo sapiens GN=SLC25A31 PE=1 SV=1	ADT4_HUMAN	34999.4	9.91	4	83.7444	100
39		Heat shock 70 kDa protein 4 OS=Homo sapiens GN=HSPA4 PE=1 SV=4	HSP74_HUMAN	94271.2	5.11	4	83.68	100
40		Kinesin-like protein KIFC3 OS=Homo sapiens GN=KIFC3 PE=1 SV=4	KIFC3_HUMAN	92717.8	7.62	3	81.16	100
41		Heterogeneous nuclear ribonucleoprotein F OS=Homo sapiens GN=HNRNPF PE=1 SV=3	HNRPF_HUMAN	45642.9	5.38	4	74.15	99.9998
42		Nesprin-1 OS=Homo sapiens GN=SYNE1 PE=1 SV=3	SYNE1_HUMAN	1.01042e+06	5.38	7	69.8726	99.9995
43		DNA-dependent protein kinase catalytic subunit OS=Homo sapiens GN=PRKDC PE=1 SV=3	PRKDC_HUMAN	468788	6.75	9	68.3072	99.9993
44		Keratin, type II cytoskeletal 2 epidermal OS=Homo sapiens GN=KRT2 PE=1 SV=2	K22E_HUMAN	65393.2	8.07	5	68.2372	99.9992
45		Glutaminyl-peptide cyclotransferase-like protein OS=Homo sapiens GN=QPCTL PE=1 SV=2	QPCTL_HUMAN	42897.1	9.84	4	67.26	99.9991
46		Histone H2B type 1-B OS=Homo sapiens GN=HIST1H2BB PE=1 SV=2	H2B1B_HUMAN	13941.6	10.31	2	66.93	99.999
47		D-3-phosphoglycerate dehydrogenase OS=Homo sapiens GN=PHGDH PE=1 SV=4	SERA_HUMAN	56614.4	6.29	3	66.38	99.9988
48		Calcium-binding mitochondrial carrier protein Aralar2 OS=Homo sapiens GN=SLC25A13 PE=1 SV=2	CMC2_HUMAN	74128.6	8.79	3	65.38	99.9985
49		Mitochondrial 2-oxoglutarate/malate carrier protein OS=Homo sapiens GN=SLC25A11 PE=1 SV=3	M2OM_HUMAN	34039.9	9.92	2	61.55	99.9965
50		Titin OS=Homo sapiens GN=TTN PE=1 SV=3	TITIN_HUMAN	3.81376e+06	6.01	21	61.3104	99.9963
51		3-hydroxyacyl-CoA dehydratase 3 OS=Homo sapiens GN=PTPLAD1 PE=1 SV=2	HACD3_HUMAN	43131.6	9.04	2	60.95	99.996
52		Uncharacterized protein C11orf84 OS=Homo sapiens GN=C11orf84 PE=1 SV=3	CK084_HUMAN	41011.4	4.92	1	60.33	99.9953
53		Keratin, type I cytoskeletal 9 OS=Homo sapiens GN=KRT9 PE=1 SV=3	K1C9_HUMAN	62026.8	5.14	2	59.73	99.9946
54		Amyloid beta A4 precursor protein-binding family B member 2 OS=Homo sapiens GN=APBB2 PE=1 SV=3	APBB2_HUMAN	83321.5	5.74	2	59.15	99.9939
55		Plexin-A1 OS=Homo sapiens GN=PLXNA1 PE=1 SV=3	PLXA1_HUMAN	210932	6.49	3	58.7772	99.9933
56		Elongation factor 2 OS=Homo sapiens GN=EEF2 PE=1 SV=4	EF2_HUMAN	95277	6.41	3	58.24	99.9925
57		Spectrin beta chain, brain 1 OS=Homo sapiens GN=SPTBN1 PE=1 SV=2	SPTB2_HUMAN	274437	5.39	3	56.0644	99.9875
58		Peroxiredoxin-1 OS=Homo sapiens GN=PRDX1 PE=1 SV=1	PRDX1_HUMAN	22096.3	8.27	2	54.39	99.9817
59		Kinesin-like protein KIF21B OS=Homo sapiens GN=KIF21B PE=1 SV=2	KI21B_HUMAN	182547	6.7	5	54.35	99.9815
60		Microtubule-associated protein 2 OS=Homo sapiens GN=MAP2 PE=1 SV=4	MAP2_HUMAN	199404	4.82	3	53.04	99.975
61		Pericentrin OS=Homo sapiens GN=PCNT PE=1 SV=4	PCNT_HUMAN	377806	5.4	2	52.57	99.9722
62		Centromere protein F OS=Homo sapiens GN=CENPF PE=1 SV=2	CENPF_HUMAN	367537	5.03	5	51.4	99.9635
63		Cytoskeleton-associated protein 4 OS=Homo sapiens GN=CKAP4 PE=1 SV=2	CKAP4_HUMAN	65982.7	5.63	3	51.21	99.9619
64		Bromodomain-containing protein 1 OS=Homo sapiens GN=BRD1 PE=1 SV=1	BRD1_HUMAN	119444	8.91	4	50.5272	99.9554
65		Fatty aldehyde dehydrogenase OS=Homo sapiens GN=ALDH3A2 PE=1 SV=1	AL3A2_HUMAN	54812.9	7.98	3	48.77	99.9332
66		1-phosphatidylinositol-4,5-bisphosphate phosphodiesterase beta-1 OS=Homo sapiens GN=PLCB1 PE=1 SV=1	PLCB1_HUMAN	138479	5.9	2	48.12	99.9224
67		WD repeat-containing protein 52 OS=Homo sapiens GN=WDR52 PE=1 SV=1	WDR52_HUMAN	111658	4.75	1	47.47	99.9099
68		Eosinophil peroxidase OS=Homo sapiens GN=EPX PE=1 SV=2	PERE_HUMAN	80989.3	10.31	4	46.41	99.885
69		NHL repeat-containing protein 2 OS=Homo sapiens GN=NHLRC2 PE=1 SV=1	NHLC2_HUMAN	79393.5	5.33	1	46.19	99.879
70		Mitogen-activated protein kinase kinase kinase kinase 3 OS=Homo sapiens GN=MAP4K3 PE=1 SV=1	M4K3_HUMAN	101251	7.38	4	45.09	99.8441
71		Striatin-4 OS=Homo sapiens GN=STRN4 PE=1 SV=2	STRN4_HUMAN	80546.2	5.21	1	45.09	99.8441
72		Dynein heavy chain 6, axonemal OS=Homo sapiens GN=DNAH6 PE=1 SV=3	DYH6_HUMAN	475679	5.72	6	45.0328	99.8421
73		Dynein heavy chain 10, axonemal OS=Homo sapiens GN=DNAH10 PE=1 SV=4	DYH10_HUMAN	514511	5.64	4	44.8528	99.8354
74		Heat shock protein HSP 90-beta OS=Homo sapiens GN=HSP90AB1 PE=1 SV=4	HS90B_HUMAN	83212.1	4.97	3	44.48	99.8206
75		Protein CIP2A OS=Homo sapiens GN=KIAA1524 PE=1 SV=2	CIP2A_HUMAN	102121	5.85	2	43.62	99.7814
76		Disheveled-associated activator of morphogenesis 1 OS=Homo sapiens GN=DAAM1 PE=1 SV=2	DAAM1_HUMAN	123396	6.81	4	43.11	99.7541
77		Rootletin OS=Homo sapiens GN=CROCC PE=1 SV=1	CROCC_HUMAN	228385	5.45	5	42.7316	99.7317
78		Ninein-like protein OS=Homo sapiens GN=NINL PE=1 SV=2	NINL_HUMAN	156248	5.01	2	41.8372	99.6704
79		Filamin-C OS=Homo sapiens GN=FLNC PE=1 SV=3	FLNC_HUMAN	290838	5.65	3	41.4344	99.6384
80		Protein Daple OS=Homo sapiens GN=CCDC88C PE=1 SV=3	DAPLE_HUMAN	228089	5.87	4	41.1172	99.611
81		Sodium channel protein type 1 subunit alpha OS=Homo sapiens GN=SCN1A PE=1 SV=2	SCN1A_HUMAN	228822	5.6	2	40.64	99.5658
82		Msx2-interacting protein OS=Homo sapiens GN=SPEN PE=1 SV=1	MINT_HUMAN	402004	7.35	4	40.5772	99.5595
83		Coiled-coil domain-containing protein 73 OS=Homo sapiens GN=CCDC73 PE=1 SV=2	CCD73_HUMAN	124077	5.42	2	40.09	99.5072
84		Ankyrin repeat domain-containing protein 13B OS=Homo sapiens GN=ANKRD13B PE=2 SV=4	AN13B_HUMAN	70161.7	6.47	3	39.61	99.4496
85		DnaJ homolog subfamily C member 1 OS=Homo sapiens GN=DNAJC1 PE=1 SV=1	DNJC1_HUMAN	63843.4	8.77	2	39.1	99.381
86		POTE ankyrin domain family member C OS=Homo sapiens GN=POTEC PE=2 SV=2	POTEC_HUMAN	61148.9	6.31	3	38.95	99.3592
87		Up-regulator of cell proliferation OS=Homo sapiens GN=URGCP PE=1 SV=2	URGCP_HUMAN	104921	6	4	38.15	99.2296
88		Putative methyltransferase NSUN4 OS=Homo sapiens GN=NSUN4 PE=1 SV=2	NSUN4_HUMAN	43061.1	8.47	2	37.96	99.1952
89		Leucine zipper protein 1 OS=Homo sapiens GN=LUZP1 PE=1 SV=2	LUZP1_HUMAN	120202	8.67	3	37.8044	99.1658
90		Probable E3 ubiquitin-protein ligase MYCBP2 OS=Homo sapiens GN=MYCBP2 PE=1 SV=3	MYCB2_HUMAN	509758	6.63	4	37.6844	99.1424
91		Teneurin-3 OS=Homo sapiens GN=ODZ3 PE=2 SV=3	TEN3_HUMAN	300760	5.99	4	37.3572	99.0753
92		Eukaryotic peptide chain release factor GTP-binding subunit ERF3B OS=Homo sapiens GN=GSPT2 PE=1 SV=2	ERF3B_HUMAN	68839.7	5.31	3	37.28	99.0587
93		Mucin-16 OS=Homo sapiens GN=MUC16 PE=1 SV=2	MUC16_HUMAN	2.35181e+06	5.65	8	36.6114	98.9021
94		Versican core protein OS=Homo sapiens GN=VCAN PE=1 SV=3	CSPG2_HUMAN	372589	4.43	1	36.41	98.85
95		E3 ubiquitin-protein ligase TRIM37 OS=Homo sapiens GN=TRIM37 PE=1 SV=2	TRI37_HUMAN	107837	5.04	3	36.18	98.7874
96		Protein furry homolog-like OS=Homo sapiens GN=FRYL PE=1 SV=2	FRYL_HUMAN	339383	5.36	3	35.9772	98.7294
97		Microtubule-associated tumor suppressor candidate 2 OS=Homo sapiens GN=MTUS2 PE=1 SV=3	MTUS2_HUMAN	150103	6.23	1	35.97	98.7273
98		Nesprin-2 OS=Homo sapiens GN=SYNE2 PE=1 SV=3	SYNE2_HUMAN	795955	5.26	6	35.7672	98.6665
99		Keratin, type II cytoskeletal 4 OS=Homo sapiens GN=KRT4 PE=1 SV=4	K2C4_HUMAN	57249.8	6.25	2	35.74	98.6581
100		Specifically androgen-regulated gene protein OS=Homo sapiens GN=SARG PE=1 SV=2	SARG_HUMAN	63925.5	8.78	2	35.43	98.5588
101		TBC1 domain family member 9B OS=Homo sapiens GN=TBC1D9B PE=1 SV=3	TBC9B_HUMAN	140435	5.14	2	35.4072	98.5513
102		Carbohydrate sulfotransferase 11 OS=Homo sapiens GN=CHST11 PE=1 SV=1	CHSTB_HUMAN	41528	9.04	2	35.03	98.4198
103		Ubiquitin carboxyl-terminal hydrolase 24 OS=Homo sapiens GN=USP24 PE=1 SV=3	UBP24_HUMAN	294178	5.79	4	34.9044	98.3734
104		X-ray repair cross-complementing protein 5 OS=Homo sapiens GN=XRCC5 PE=1 SV=3	XRCC5_HUMAN	82652.3	5.55	2	34.8272	98.3443
105		Keratin, type I cytoskeletal 28 OS=Homo sapiens GN=KRT28 PE=1 SV=2	K1C28_HUMAN	50535.9	5.33	3	34.29	98.1263
106		Granzyme M OS=Homo sapiens GN=GZMM PE=1 SV=2	GRAM_HUMAN	27527.6	10.16	2	34.19	98.0826
107		Tektin-1 OS=Homo sapiens GN=TEKT1 PE=2 SV=1	TEKT1_HUMAN	48253.2	5.98	2	33.8772	97.9394
108		WD repeat-containing protein 90 OS=Homo sapiens GN=WDR90 PE=1 SV=2	WDR90_HUMAN	187316	6.56	3	33.75	97.8782
109		Zinc finger ZZ-type and EF-hand domain-containing protein 1 OS=Homo sapiens GN=ZZEF1 PE=1 SV=6	ZZEF1_HUMAN	330864	5.62	4	33.6544	97.8309
110		Spatacsin OS=Homo sapiens GN=SPG11 PE=1 SV=3	SPTCS_HUMAN	278690	5.63	2	33.64	97.8237
111		Piwi-like protein 2 OS=Homo sapiens GN=PIWIL2 PE=1 SV=1	PIWL2_HUMAN	109778	9.16	3	33.6272	97.8173
112		Uncharacterized protein C12orf35 OS=Homo sapiens GN=C12orf35 PE=1 SV=3	CL035_HUMAN	194736	8.95	2	33.57	97.7884
113		Probable ATP-dependent RNA helicase DDX46 OS=Homo sapiens GN=DDX46 PE=1 SV=2	DDX46_HUMAN	117289	9.33	3	33.4644	97.7339
114		Microtubule-associated protein 4 OS=Homo sapiens GN=MAP4 PE=1 SV=3	MAP4_HUMAN	120930	5.32	2	33.12	97.5469
115		Serine/arginine repetitive matrix protein 4 OS=Homo sapiens GN=SRRM4 PE=1 SV=2	SRRM4_HUMAN	68517.8	11.75	2	33.06	97.5128
116		Netrin receptor DCC OS=Homo sapiens GN=DCC PE=1 SV=2	DCC_HUMAN	158357	6.32	1	32.9772	97.4649
117		Protein argonaute-3 OS=Homo sapiens GN=EIF2C3 PE=1 SV=2	AGO3_HUMAN	97298.1	9.26	2	32.8	97.3593
118		Flotillin-1 OS=Homo sapiens GN=FLOT1 PE=1 SV=3	FLOT1_HUMAN	47325.7	7.08	1	32.59	97.2285
119		Multiple inositol polyphosphate phosphatase 1 OS=Homo sapiens GN=MINPP1 PE=1 SV=1	MINP1_HUMAN	55016.1	7.93	2	32.53	97.19
120		Translational activator GCN1 OS=Homo sapiens GN=GCN1L1 PE=1 SV=6	GCN1L_HUMAN	292570	7.29	5	32.49	97.164
121		Golgin subfamily B member 1 OS=Homo sapiens GN=GOLGB1 PE=1 SV=2	GOGB1_HUMAN	375788	4.96	2	32.3544	97.074
122		Phosphatidylinositol 3,4,5-trisphosphate-dependent Rac exchanger 2 protein OS=Homo sapiens GN=PREX2 PE=2 SV=1	PREX2_HUMAN	182504	7.26	2	32.34	97.0643
123		Probable histone-lysine N-methyltransferase PRDM7 OS=Homo sapiens GN=PRDM7 PE=2 SV=2	PRDM7_HUMAN	55742.2	7.99	1	32.31	97.044
124		Poly [ADP-ribose] polymerase 14 OS=Homo sapiens GN=PARP14 PE=1 SV=3	PAR14_HUMAN	202672	6.81	2	32.2472	97.0009
125		Gasdermin-B OS=Homo sapiens GN=GSDMB PE=1 SV=2	GSDMB_HUMAN	46757.1	5.15	2	32.23	96.989
126		Putative uncharacterized protein encoded by LINC00161 OS=Homo sapiens GN=LINC00176 PE=5 SV=1	PRR17_HUMAN	22237.8	11.45	2	32.07	96.876
127		Dynein heavy chain domain-containing protein 1 OS=Homo sapiens GN=DNHD1 PE=1 SV=2	DNHD1_HUMAN	533306	6.25	3	32.0472	96.8595
128		Leucine-, glutamate- and lysine-rich protein 1 OS=Homo sapiens GN=LEKR1 PE=2 SV=2	LEKR1_HUMAN	45130.7	6.29	1	32.04	96.8543
129		Low-density lipoprotein receptor-related protein 8 OS=Homo sapiens GN=LRP8 PE=1 SV=4	LRP8_HUMAN	105565	4.88	3	31.98	96.8106
130		Usherin OS=Homo sapiens GN=USH2A PE=1 SV=3	USH2A_HUMAN	575231	6.4	3	31.8328	96.7006
131		UPF0728 protein C10orf53 OS=Homo sapiens GN=C10orf53 PE=2 SV=3	CJ053_HUMAN	10392.4	5.02	1	31.72	96.6138
132		Alstrom syndrome protein 1 OS=Homo sapiens GN=ALMS1 PE=1 SV=3	ALMS1_HUMAN	460683	5.87	2	31.58	96.5029
133		Fragile X mental retardation syndrome-related protein 2 OS=Homo sapiens GN=FXR2 PE=1 SV=2	FXR2_HUMAN	74178	5.95	2	31.5328	96.4647
134		Phosphoacetylglucosamine mutase OS=Homo sapiens GN=PGM3 PE=1 SV=1	AGM1_HUMAN	59814.3	5.84	2	31.3	96.27
135		Protein FAM184A OS=Homo sapiens GN=FAM184A PE=2 SV=3	F184A_HUMAN	132883	5.59	1	31.22	96.2006
136		Regulator of telomere elongation helicase 1 OS=Homo sapiens GN=RTEL1 PE=1 SV=2	RTEL1_HUMAN	133599	8.6	4	31.15	96.1389
137		von Willebrand factor OS=Homo sapiens GN=VWF PE=1 SV=4	VWF_HUMAN	309056	5.29	1	30.78	95.7955
138		Ankyrin-2 OS=Homo sapiens GN=ANK2 PE=1 SV=3	ANK2_HUMAN	429989	5.02	3	30.7772	95.7928
139		DNA helicase B OS=Homo sapiens GN=HELB PE=1 SV=2	HELB_HUMAN	123175	5.58	4	30.77	95.7858
140		A disintegrin and metalloproteinase with thrombospondin motifs 13 OS=Homo sapiens GN=ADAMTS13 PE=1 SV=1	ATS13_HUMAN	153504	6.96	3	30.6972	95.7146
141		Uncharacterized protein KIAA1530 OS=Homo sapiens GN=KIAA1530 PE=1 SV=2	K1530_HUMAN	80541.5	5.93	2	30.59	95.6075
142		Serine/threonine-protein kinase LMTK3 OS=Homo sapiens GN=LMTK3 PE=2 SV=2	LMTK3_HUMAN	153565	4.77	3	30.5828	95.6002
143		Putative deoxyribonuclease TATDN2 OS=Homo sapiens GN=TATDN2 PE=1 SV=2	TATD2_HUMAN	84969.9	7.08	3	30.56	95.5771
144		Heat shock protein HSP 90-alpha OS=Homo sapiens GN=HSP90AA1 PE=1 SV=5	HS90A_HUMAN	84606.7	4.94	3	29.8	94.7312
145		Heterogeneous nuclear ribonucleoproteins C1/C2 OS=Homo sapiens GN=HNRNPC PE=1 SV=4	HNRPC_HUMAN	33649.5	4.95	1	29.76	94.6825
146		Zinc finger HIT domain-containing protein 2 OS=Homo sapiens GN=ZNHIT2 PE=1 SV=1	ZNHI2_HUMAN	42856.8	5.69	2	29.6972	94.605
147		Dihydroxyacetone phosphate acyltransferase OS=Homo sapiens GN=GNPAT PE=1 SV=1	GNPAT_HUMAN	77138.1	6.16	1	29.6728	94.5746
148		Keratin, type I cytoskeletal 16 OS=Homo sapiens GN=KRT16 PE=1 SV=4	K1C16_HUMAN	51236.2	4.99	4	29.58	94.4574
149		Histone acetyltransferase KAT6A OS=Homo sapiens GN=KAT6A PE=1 SV=2	KAT6A_HUMAN	224885	5.5	2	29.4744	94.321
150		Transcription factor AP-2 gamma OS=Homo sapiens GN=TFAP2C PE=1 SV=1	AP2C_HUMAN	49145.9	7.72	1	29.42	94.2494
151		Coiled-coil domain-containing protein 158 OS=Homo sapiens GN=CCDC158 PE=2 SV=2	CD158_HUMAN	127062	6.08	4	29.3044	94.0943
152		Keratin, type II cytoskeletal 6C OS=Homo sapiens GN=KRT6C PE=1 SV=3	K2C6C_HUMAN	59988.3	8.09	3	29.24	94.0061
153		Cadherin EGF LAG seven-pass G-type receptor 1 OS=Homo sapiens GN=CELSR1 PE=1 SV=1	CELR1_HUMAN	329278	5.59	4	29.05	93.738
154		Centromere-associated protein E OS=Homo sapiens GN=CENPE PE=1 SV=2	CENPE_HUMAN	316218	5.51	1	29.0328	93.7132
155		Zinc finger homeobox protein 3 OS=Homo sapiens GN=ZFHX3 PE=1 SV=2	ZFHX3_HUMAN	404165	5.82	5	29.0072	93.676
156		Bifunctional ATP-dependent dihydroxyacetone kinase/FAD-AMP lyase (cyclizing) OS=Homo sapiens GN=DAK PE=1 SV=2	DHAK_HUMAN	58910.1	7.12	1	29	93.6655
157		Sodium channel protein type 5 subunit alpha OS=Homo sapiens GN=SCN5A PE=1 SV=2	SCN5A_HUMAN	226791	5.34	2	28.96	93.6069
158		SPRY domain-containing protein 5 OS=Homo sapiens GN=SPRYD5 PE=2 SV=2	SPRY5_HUMAN	52250.3	5.73	4	28.9	93.518
159		Structural maintenance of chromosomes flexible hinge domain-containing protein 1 OS=Homo sapiens GN=SMCHD1 PE=1 SV=2	SMHD1_HUMAN	226231	6.95	3	28.89	93.503
160		40S ribosomal protein S2 OS=Homo sapiens GN=RPS2 PE=1 SV=2	RS2_HUMAN	31304.6	10.25	1	28.68	93.1811
161		Polymeric immunoglobulin receptor OS=Homo sapiens GN=PIGR PE=1 SV=4	PIGR_HUMAN	83231.6	5.58	2	28.64	93.118
162		Phosphatidate phosphatase LPIN1 OS=Homo sapiens GN=LPIN1 PE=2 SV=2	LPIN1_HUMAN	98602.4	6.14	3	28.5072	92.9043
163		Inositol 1,4,5-trisphosphate receptor type 2 OS=Homo sapiens GN=ITPR2 PE=1 SV=2	ITPR2_HUMAN	307865	6.01	3	28.35	92.6428
164		Keratin, type II cuticular Hb4 OS=Homo sapiens GN=KRT84 PE=1 SV=2	KRT84_HUMAN	64801.5	7.75	2	28.28	92.5233
165		Janus kinase and microtubule-interacting protein 2 OS=Homo sapiens GN=JAKMIP2 PE=2 SV=1	JKIP2_HUMAN	94875.4	5.88	4	28.2544	92.479
166		DNA (cytosine-5)-methyltransferase 3A OS=Homo sapiens GN=DNMT3A PE=1 SV=4	DNM3A_HUMAN	101793	6.19	2	28.24	92.4541
167		Nebulin OS=Homo sapiens GN=NEB PE=1 SV=4	NEBU_HUMAN	772457	9.11	5	28.1744	92.3392
168		Antigen KI-67 OS=Homo sapiens GN=MKI67 PE=1 SV=2	KI67_HUMAN	358474	9.49	5	28.1672	92.3265
169		Doublesex- and mab-3-related transcription factor C2 OS=Homo sapiens GN=DMRTC2 PE=2 SV=2	DMRTD_HUMAN	39099	9.18	1	28.1672	92.3265
170		DnaJ homolog subfamily A member 2 OS=Homo sapiens GN=DNAJA2 PE=1 SV=1	DNJA2_HUMAN	45716.6	6.06	2	28.06	92.1348
171		Filamin-A OS=Homo sapiens GN=FLNA PE=1 SV=4	FLNA_HUMAN	280561	5.7	2	28.05	92.1166
172		Dynein heavy chain 2, axonemal OS=Homo sapiens GN=DNAH2 PE=1 SV=3	DYH2_HUMAN	507374	5.98	5	28.0316	92.0831
173		AT-rich interactive domain-containing protein 1A OS=Homo sapiens GN=ARID1A PE=1 SV=3	ARI1A_HUMAN	241890	6.24	3	27.93	91.8958
174		Transcription factor RelB OS=Homo sapiens GN=RELB PE=1 SV=2	RELB_HUMAN	62095.5	5.84	1	27.8472	91.7398
175		Hemicentin-2 OS=Homo sapiens GN=HMCN2 PE=2 SV=2	HMCN2_HUMAN	542266	5.54	3	27.83	91.707
176		AMY-1-associating protein expressed in testis 1 OS=Homo sapiens GN=AAT1 PE=1 SV=2	AAT1_HUMAN	70954.5	7.33	3	27.81	91.6687
177		Laminin subunit alpha-1 OS=Homo sapiens GN=LAMA1 PE=1 SV=2	LAMA1_HUMAN	336866	5.93	5	27.6544	91.3648
178		Diacylglycerol kinase delta OS=Homo sapiens GN=DGKD PE=1 SV=4	DGKD_HUMAN	134440	7.62	3	27.5072	91.0671
179		Protein polybromo-1 OS=Homo sapiens GN=PBRM1 PE=1 SV=1	PB1_HUMAN	192824	6.46	2	27.5056	91.0639
180		Dynein heavy chain 1, axonemal OS=Homo sapiens GN=DNAH1 PE=1 SV=4	DYH1_HUMAN	493637	5.65	4	27.47	90.9903
181		Spectrin beta chain, brain 4 OS=Homo sapiens GN=SPTBN5 PE=1 SV=1	SPTN5_HUMAN	416577	6.23	2	27.38	90.8016
182		Crk-like protein OS=Homo sapiens GN=CRKL PE=1 SV=1	CRKL_HUMAN	33755.9	6.26	1	27.23	90.4784
183		Probable ATP-dependent RNA helicase DDX56 OS=Homo sapiens GN=DDX56 PE=1 SV=1	DDX56_HUMAN	61551	9.34	1	27.1	90.189
184		Histone-lysine N-methyltransferase MLL2 OS=Homo sapiens GN=MLL2 PE=1 SV=2	MLL2_HUMAN	593017	5.4	4	27.0772	90.1374
185		EF-hand calcium-binding domain-containing protein 6 OS=Homo sapiens GN=EFCAB6 PE=1 SV=1	EFCB6_HUMAN	172819	8.67	2	27.05	90.0754
186		CASP8-associated protein 2 OS=Homo sapiens GN=CASP8AP2 PE=1 SV=1	C8AP2_HUMAN	222519	6.14	5	26.97	89.8909
187		Coagulation factor VIII OS=Homo sapiens GN=F8 PE=1 SV=1	FA8_HUMAN	266839	6.95	4	26.8316	89.5635
188		Inositol polyphosphate multikinase OS=Homo sapiens GN=IPMK PE=1 SV=1	IPMK_HUMAN	47191.9	7.27	2	26.49	88.7095
189		PRAME family member 3 OS=Homo sapiens GN=PRAMEF3 PE=2 SV=1	PRAM3_HUMAN	55161.7	8.39	2	26.48	88.6835
190		Calcineurin-binding protein cabin-1 OS=Homo sapiens GN=CABIN1 PE=1 SV=1	CABIN_HUMAN	246195	5.7	2	26.38	88.4199
191		FAST kinase domain-containing protein 2 OS=Homo sapiens GN=FASTKD2 PE=1 SV=1	FAKD2_HUMAN	81410	8.31	2	26.2844	88.1621
192		Retinoid isomerohydrolase OS=Homo sapiens GN=RPE65 PE=1 SV=3	RPE65_HUMAN	60908.8	6.04	2	26.22	87.9853
193		Sacsin OS=Homo sapiens GN=SACS PE=1 SV=2	SACS_HUMAN	520794	6.63	3	26.2	87.9299
194		Dolichyl-diphosphooligosaccharide--protein glycosyltransferase 48 kDa subunit OS=Homo sapiens GN=DDOST PE=1 SV=4	OST48_HUMAN	50769	6.09	1	26.19	87.9021
195		Lymphocyte transmembrane adapter 1 OS=Homo sapiens GN=LAX1 PE=1 SV=1	LAX1_HUMAN	44057.2	4.85	1	26.18	87.8742
196		Grainyhead-like protein 2 homolog OS=Homo sapiens GN=GRHL2 PE=1 SV=1	GRHL2_HUMAN	71060.4	6.06	1	26.07	87.5631
197		Protein ALO17 OS=Homo sapiens GN=KIAA1618 PE=1 SV=2	ALO17_HUMAN	174786	5.62	1	25.97	87.2734
198		Otogelin OS=Homo sapiens GN=OTOG PE=2 SV=3	OTOG_HUMAN	314584	5.57	3	25.9272	87.1474
199		Signal-induced proliferation-associated 1-like protein 3 OS=Homo sapiens GN=SIPA1L3 PE=1 SV=3	SI1L3_HUMAN	194490	8.57	3	25.85	86.9169
200		Rap1 GTPase-activating protein 2 OS=Homo sapiens GN=RAP1GAP2 PE=1 SV=2	RPGP2_HUMAN	80005.9	6.22	1	25.85	86.9169
201		Programmed cell death protein 7 OS=Homo sapiens GN=PDCD7 PE=1 SV=1	PDCD7_HUMAN	54666.3	9.97	1	25.76	86.6429
202		Host cell factor 1 OS=Homo sapiens GN=HCFC1 PE=1 SV=2	HCFC1_HUMAN	208601	7.32	1	25.75	86.6121
203		Dedicator of cytokinesis protein 3 OS=Homo sapiens GN=DOCK3 PE=1 SV=1	DOCK3_HUMAN	232952	6.52	3	25.7472	86.6035
204		Acyl-CoA synthetase family member 2, mitochondrial OS=Homo sapiens GN=ACSF2 PE=1 SV=2	ACSF2_HUMAN	68080.8	7.5	2	25.7	86.4571
205		UDP-GlcNAc:betaGal beta-1,3-N-acetylglucosaminyltransferase 4 OS=Homo sapiens GN=B3GNT4 PE=2 SV=1	B3GN4_HUMAN	42283	9.44	3	25.68	86.3946
206		Probable ribonuclease ZC3H12C OS=Homo sapiens GN=ZC3H12C PE=1 SV=2	ZC12C_HUMAN	99278	6.48	3	25.4772	85.7442
207		Tigger transposable element-derived protein 2 OS=Homo sapiens GN=TIGD2 PE=2 SV=1	TIGD2_HUMAN	59585.8	9.12	2	25.41	85.5219
208		Phosphatidylinositol-3,4,5-trisphosphate 5-phosphatase 1 OS=Homo sapiens GN=INPP5D PE=1 SV=2	SHIP1_HUMAN	133209	7.38	2	25.33	85.2527
209		Lebercilin-like protein OS=Homo sapiens GN=LCA5L PE=2 SV=1	LCA5L_HUMAN	76457.7	9.51	2	25.33	85.2527
210		Transcription elongation factor, mitochondrial OS=Homo sapiens GN=TEFM PE=1 SV=1	TEFM_HUMAN	41649.7	9.39	1	25.2772	85.0723
211		Chromodomain-helicase-DNA-binding protein 1 OS=Homo sapiens GN=CHD1 PE=1 SV=2	CHD1_HUMAN	196567	6.68	2	25.22	84.8744
212		Autophagy-related protein 16-2 OS=Homo sapiens GN=ATG16L2 PE=2 SV=2	A16L2_HUMAN	68955.8	9.2	1	25.18	84.7345
213		E3 ubiquitin-protein ligase MIB2 OS=Homo sapiens GN=MIB2 PE=1 SV=3	MIB2_HUMAN	109870	8.81	3	25.17	84.6993
214		Ubiquitin carboxyl-terminal hydrolase 43 OS=Homo sapiens GN=USP43 PE=1 SV=2	UBP43_HUMAN	122732	9.35	2	25.11	84.4864
215		Catenin alpha-2 OS=Homo sapiens GN=CTNNA2 PE=1 SV=5	CTNA2_HUMAN	105247	5.52	3	25.1	84.4507
216		PDZ domain-containing protein 4 OS=Homo sapiens GN=PDZD4 PE=2 SV=1	PDZD4_HUMAN	86117.3	5.8	2	25.1	84.4507
217		Alpha-protein kinase 2 OS=Homo sapiens GN=ALPK2 PE=1 SV=3	ALPK2_HUMAN	236863	5.14	2	25.0772	84.3688
218		Cation channel sperm-associated protein 2 OS=Homo sapiens GN=CATSPER2 PE=1 SV=2	CTSR2_HUMAN	62001.9	6.83	1	24.94	83.8671
219		Uncharacterized protein LOC339524 OS=Homo sapiens PE=2 SV=1	YA033_HUMAN	28676.1	11.7	2	24.9	83.7179
220		Hemicentin-1 OS=Homo sapiens GN=HMCN1 PE=1 SV=2	HMCN1_HUMAN	613005	6.07	4	24.8472	83.5187
221		Cold shock domain-containing protein E1 OS=Homo sapiens GN=CSDE1 PE=1 SV=2	CSDE1_HUMAN	88828.9	5.88	2	24.82	83.4151
222		Cytochrome P450 2U1 OS=Homo sapiens GN=CYP2U1 PE=1 SV=1	CP2U1_HUMAN	61947.3	8.63	2	24.8	83.3386
223		PR domain zinc finger protein 8 OS=Homo sapiens GN=PRDM8 PE=2 SV=3	PRDM8_HUMAN	71618.4	8.05	2	24.77	83.2231
224		Keratin, type II cytoskeletal 73 OS=Homo sapiens GN=KRT73 PE=1 SV=1	K2C73_HUMAN	58886.7	6.93	1	24.75	83.1457
225		UPF0361 protein C3orf37 OS=Homo sapiens GN=C3orf37 PE=1 SV=1	CC037_HUMAN	40549.2	8.43	1	24.74	83.1068
226		Fibrosin-1-like protein OS=Homo sapiens GN=FBRSL1 PE=1 SV=4	FBSL_HUMAN	110839	9.7	2	24.73	83.0679
227		Kelch-like protein 5 OS=Homo sapiens GN=KLHL5 PE=2 SV=3	KLHL5_HUMAN	84402.7	6.2	2	24.7	82.9505
228		Proto-oncogene tyrosine-protein kinase receptor Ret OS=Homo sapiens GN=RET PE=1 SV=3	RET_HUMAN	124239	6.17	3	24.6944	82.9284
229		Lymphoid-specific helicase OS=Homo sapiens GN=HELLS PE=1 SV=1	HELLS_HUMAN	97012.2	8.07	2	24.68	82.8718
230		Pleckstrin homology domain-containing family G member 5 OS=Homo sapiens GN=PLEKHG5 PE=2 SV=3	PKHG5_HUMAN	117377	5.93	2	24.65	82.7531
231		3-mercaptopyruvate sulfurtransferase OS=Homo sapiens GN=MPST PE=1 SV=3	THTM_HUMAN	33157.6	6.13	2	24.63	82.6735
232		Protein scribble homolog OS=Homo sapiens GN=SCRIB PE=1 SV=4	SCRIB_HUMAN	174778	5.01	2	24.63	82.6735
233		UBX domain-containing protein 7 OS=Homo sapiens GN=UBXN7 PE=1 SV=2	UBXN7_HUMAN	54828.2	5.06	2	24.49	82.1058
234		Lysine-specific demethylase 2B OS=Homo sapiens GN=KDM2B PE=1 SV=1	KDM2B_HUMAN	152517	8.85	5	24.44	81.8986
235		Histone-lysine N-methyltransferase ASH1L OS=Homo sapiens GN=ASH1L PE=1 SV=2	ASH1L_HUMAN	332582	9.46	5	24.4344	81.8752
236		Granulocyte-macrophage colony-stimulating factor receptor subunit alpha OS=Homo sapiens GN=CSF2RA PE=1 SV=1	CSF2R_HUMAN	46177.4	7.91	1	24.42	81.8151
237		Histone H1oo OS=Homo sapiens GN=H1FOO PE=2 SV=1	H1FOO_HUMAN	35791.8	11.27	1	24.4172	81.8033
238		Zinc finger protein 536 OS=Homo sapiens GN=ZNF536 PE=1 SV=3	ZN536_HUMAN	141328	6.86	2	24.4	81.7311
239		A disintegrin and metalloproteinase with thrombospondin motifs 3 OS=Homo sapiens GN=ADAMTS3 PE=2 SV=4	ATS3_HUMAN	135515	6.76	2	24.39	81.689
240		Centriolin OS=Homo sapiens GN=CNTRL PE=1 SV=2	CNTRL_HUMAN	268720	5.44	4	24.3672	81.5926
241		Transmembrane channel-like protein 4 OS=Homo sapiens GN=TMC4 PE=2 SV=3	TMC4_HUMAN	79157.3	9.16	4	24.36	81.5621
242		GDP-fucose protein O-fucosyltransferase 2 OS=Homo sapiens GN=POFUT2 PE=2 SV=3	OFUT2_HUMAN	49944.3	6.15	3	24.35	81.5196
243		DNA repair protein RAD50 OS=Homo sapiens GN=RAD50 PE=1 SV=1	RAD50_HUMAN	153796	6.48	3	24.29	81.2625
244		Zinc finger CCCH domain-containing protein 13 OS=Homo sapiens GN=ZC3H13 PE=1 SV=1	ZC3HD_HUMAN	196518	9.45	4	24.21	80.9141
245		1-phosphatidylinositol-3-phosphate 5-kinase OS=Homo sapiens GN=PIKFYVE PE=1 SV=3	FYV1_HUMAN	236985	6.24	2	24.21	80.9141
246		Probable ATP-dependent RNA helicase DDX27 OS=Homo sapiens GN=DDX27 PE=1 SV=2	DDX27_HUMAN	89779.2	9.33	1	24.2	80.8702
247		Apoptosis regulator BAX OS=Homo sapiens GN=BAX PE=1 SV=1	BAX_HUMAN	21170.8	5.08	2	24.19	80.826
248		PDZ domain-containing protein 6 OS=Homo sapiens GN=INTU PE=2 SV=2	PDZD6_HUMAN	105582	5.59	1	24.1	80.4246
249		Putative pre-mRNA-splicing factor ATP-dependent RNA helicase DHX15 OS=Homo sapiens GN=DHX15 PE=1 SV=2	DHX15_HUMAN	90875.2	7.12	3	24.07	80.2889
250		Tight junction protein ZO-1 OS=Homo sapiens GN=TJP1 PE=1 SV=3	ZO1_HUMAN	195340	6.24	1	23.99	79.9224
251		Ribosome-binding protein 1 OS=Homo sapiens GN=RRBP1 PE=1 SV=4	RRBP1_HUMAN	152381	8.69	3	23.99	79.9224
252		Protocadherin-7 OS=Homo sapiens GN=PCDH7 PE=1 SV=2	PCDH7_HUMAN	116000	5.02	2	23.94	79.6899
253		Heterogeneous nuclear ribonucleoprotein A1 OS=Homo sapiens GN=HNRNPA1 PE=1 SV=5	ROA1_HUMAN	38723.1	9.17	3	23.89	79.4547
high confidence
low confidence
no confidence
SUM 80% CI						1012	252 proteins
SUM 98% CI						688	115 proteins

## Sheet: Tabulation
Segment in Venn Diagram	Total count	Significance								Database count	Input count
A	139								GIG	368	368
B	79	Kelch-interacting proteins							NC	202	202
C	12	BTB-interacting proteins							BTB	252	252
D	30	BTB-interacting proteins
E	5	BTB-interacting proteins								822	822
F	45
G	99
H	39
I	26
J	5
K	108
NC hits at the 80th CI were excluded
Not included in Venn
W	18
X	12
Y	2
Z	4
U	2
V	4

## Sheet: Full group listing
Segment in Venn Diagram	Protein
A	KPCD3_HUMAN
A	YM012_HUMAN
A	RL7A_HUMAN
A	PPE2_HUMAN
A	FNIP1_HUMAN
A	LRRK2_HUMAN
A	ANKR5_HUMAN
A	RBGPR_HUMAN
A	TRPM8_HUMAN
A	RHG22_HUMAN
A	CELR2_HUMAN
A	RGAG1_HUMAN
A	IF4G3_HUMAN
A	ACTN1_HUMAN
A	CS048_HUMAN
A	KRT85_HUMAN
A	PRP18_HUMAN
A	BACH1_HUMAN
A	UGGG2_HUMAN
A	RHGBA_HUMAN
A	SCEL_HUMAN
A	SREC2_HUMAN
A	VAV3_HUMAN
A	RL7_HUMAN
A	K0947_HUMAN
A	LKAP_HUMAN
A	KIF1C_HUMAN
A	CNN1_HUMAN
A	LRP1_HUMAN
A	SPEG_HUMAN
A	TSP4_HUMAN
A	CC058_HUMAN
A	SUCA_HUMAN
A	RL19_HUMAN
A	RBM45_HUMAN
A	KAP1_HUMAN
A	VAV2_HUMAN
A	GAS6_HUMAN
A	IRS4_HUMAN
A	NOTC1_HUMAN
A	BCOR_HUMAN
A	PLXA3_HUMAN
A	PSRC1_HUMAN
A	ZN808_HUMAN
A	K2C75_HUMAN
A	DGLB_HUMAN
A	AP5B_HUMAN
A	PGBM_HUMAN
A	FOXP1_HUMAN
A	PRRT2_HUMAN
A	PCF11_HUMAN
A	DYH3_HUMAN
A	ZN764_HUMAN
A	AFAP1_HUMAN
A	BAG2_HUMAN
A	K2C5_HUMAN
A	SVIL_HUMAN
A	PPRC1_HUMAN
A	GPC6_HUMAN
A	YTDC2_HUMAN
A	K1191_HUMAN
A	ANR27_HUMAN
A	IRS1_HUMAN
A	HNRPR_HUMAN
A	FRMD5_HUMAN
A	LYST_HUMAN
A	S12A6_HUMAN
A	CA2D4_HUMAN
A	MED14_HUMAN
A	SMTN_HUMAN
A	S27A2_HUMAN
A	ZNT3_HUMAN
A	CO6A5_HUMAN
A	IF4A2_HUMAN
A	ATX2_HUMAN
A	ERCC5_HUMAN
A	TENR_HUMAN
A	CMTD1_HUMAN
A	ZY11B_HUMAN
A	C2CD3_HUMAN
A	ODPA_HUMAN
A	UBR1_HUMAN
A	STAR9_HUMAN
A	CCM2_HUMAN
A	RIMB2_HUMAN
A	PTN9_HUMAN
A	PRP6_HUMAN
A	KI13B_HUMAN
A	U3IP2_HUMAN
A	RIPL1_HUMAN
A	PRC2B_HUMAN
A	COCA1_HUMAN
A	NUMA1_HUMAN
A	PKCB1_HUMAN
A	ZSWM7_HUMAN
A	HYDIN_HUMAN
A	DCAF6_HUMAN
A	IRK5_HUMAN
A	DDX51_HUMAN
A	LAMB4_HUMAN
A	ZN236_HUMAN
A	SRRM5_HUMAN
A	DYH17_HUMAN
A	RED_HUMAN
A	MA13P_HUMAN
A	SKT_HUMAN
A	IRF7_HUMAN
A	RFC2_HUMAN
A	PCD18_HUMAN
A	NASP_HUMAN
A	MTMR4_HUMAN
A	TNC18_HUMAN
A	RS4Y2_HUMAN
A	WDR87_HUMAN
A	BIRC6_HUMAN
A	PACR_HUMAN
A	EDEM3_HUMAN
A	YI020_HUMAN
A	ZN142_HUMAN
A	F188B_HUMAN
A	KS6C1_HUMAN
A	ADA_HUMAN
A	GBA2_HUMAN
A	DEN5B_HUMAN
A	HGFL_HUMAN
A	RIC8A_HUMAN
A	PAR12_HUMAN
A	TPR_HUMAN
A	KRT83_HUMAN
A	AMOL2_HUMAN
A	KLC3_HUMAN
A	RGRF2_HUMAN
A	INT2_HUMAN
A	FA50B_HUMAN
A	CC129_HUMAN
A	PLXB1_HUMAN
A	RL5_HUMAN
A	PKHD1_HUMAN
A	TMF1_HUMAN
B	TBA1A_HUMAN
B	VIME_HUMAN
B	TBB8_HUMAN
B	TCPB_HUMAN
B	GBLP_HUMAN
B	ROA1_HUMAN
B	RS27A_HUMAN
B	TCPZ_HUMAN
B	RS8_HUMAN
B	SPIN1_HUMAN
B	RS3A_HUMAN
B	PABP1_HUMAN
B	TCPH_HUMAN
B	RLA0_HUMAN
B	RS6_HUMAN
B	KCTD5_HUMAN
B	TCPW_HUMAN
B	PABP3_HUMAN
B	TCPG_HUMAN
B	ACTBL_HUMAN
B	TCPA_HUMAN
B	TRAP1_HUMAN
B	TCPD_HUMAN
B	RL4_HUMAN
B	EIF3I_HUMAN
B	TCPQ_HUMAN
B	SPTA2_HUMAN
B	DYST_HUMAN
B	RS9_HUMAN
B	NFM_HUMAN
B	RS13_HUMAN
B	AINX_HUMAN
B	LMNB2_HUMAN
B	DCDC1_HUMAN
B	RM39_HUMAN
B	SSH2_HUMAN
B	CEBPZ_HUMAN
B	NFL_HUMAN
B	RL13_HUMAN
B	CO6A3_HUMAN
B	AN36A_HUMAN
B	RS4X_HUMAN
B	MAST2_HUMAN
B	TRRAP_HUMAN
B	CLAP1_HUMAN
B	RSMN_HUMAN
B	RS5_HUMAN
B	NFH_HUMAN
B	WIPF1_HUMAN
B	PERI_HUMAN
B	SRSF7_HUMAN
B	NPM_HUMAN
B	SPTA1_HUMAN
B	MUC5A_HUMAN
B	SETD2_HUMAN
B	RS10_HUMAN
B	RTTN_HUMAN
B	AN36B_HUMAN
B	DYH8_HUMAN
B	ANM1_HUMAN
B	MXRA5_HUMAN
B	DYHC2_HUMAN
B	KRT82_HUMAN
B	ARHGC_HUMAN
B	KPCD1_HUMAN
B	HYCCI_HUMAN
B	OXA1L_HUMAN
B	MY18A_HUMAN
B	CEP72_HUMAN
B	NU160_HUMAN
B	IF4A1_HUMAN
B	GP101_HUMAN
B	LR16A_HUMAN
B	PHLB1_HUMAN
B	CAC1H_HUMAN
B	CELR3_HUMAN
B	ARHG1_HUMAN
B	DMD_HUMAN
B	DJC10_HUMAN
C	HS90A_HUMAN
C	RS2_HUMAN
C	HNRPC_HUMAN
C	DNHD1_HUMAN
C	SCN5A_HUMAN
C	PAR14_HUMAN
C	AGM1_HUMAN
C	CTNA2_HUMAN
C	ALMS1_HUMAN
C	KRT84_HUMAN
C	ZNHI2_HUMAN
C	ALO17_HUMAN
D	GAN_HUMAN
D	TBB4B_HUMAN
D	TBB2B_HUMAN
D	TBB3_HUMAN
D	TBB4A_HUMAN
D	TBB6_HUMAN
D	HS90B_HUMAN
D	ADT2_HUMAN
D	ADT3_HUMAN
D	ADT1_HUMAN
D	POTEF_HUMAN
D	GRP75_HUMAN
D	HNRPF_HUMAN
D	EF1A3_HUMAN
D	SYNE1_HUMAN
D	ZZEF1_HUMAN
D	PCNT_HUMAN
D	APBB2_HUMAN
D	PLXA1_HUMAN
D	ATD3A_HUMAN
D	WDR52_HUMAN
D	SCN1A_HUMAN
D	PRDX1_HUMAN
D	M4K3_HUMAN
D	PLCB1_HUMAN
D	CH60_HUMAN
D	CIP2A_HUMAN
D	DYH6_HUMAN
D	EF2_HUMAN
D	TEKT1_HUMAN
E	DAAM1_HUMAN
E	DAPLE_HUMAN
E	MYCB2_HUMAN
E	GRAM_HUMAN
E	PIWL2_HUMAN
F	TBA3C_HUMAN
F	ATD3B_HUMAN
F	VCIP1_HUMAN
F	TBA4B_HUMAN
F	MPCP_HUMAN
F	GRP78_HUMAN
F	POTEE_HUMAN
F	ADT4_HUMAN
F	HSP74_HUMAN
F	PRKDC_HUMAN
F	QPCTL_HUMAN
F	H2B1B_HUMAN
F	SERA_HUMAN
F	CMC2_HUMAN
F	M2OM_HUMAN
F	HACD3_HUMAN
F	SPTB2_HUMAN
F	MAP2_HUMAN
F	CENPF_HUMAN
F	CKAP4_HUMAN
F	AL3A2_HUMAN
F	NHLC2_HUMAN
F	STRN4_HUMAN
F	FLNC_HUMAN
F	MINT_HUMAN
F	AN13B_HUMAN
F	POTEC_HUMAN
F	URGCP_HUMAN
F	NSUN4_HUMAN
F	ERF3B_HUMAN
F	CSPG2_HUMAN
F	TRI37_HUMAN
F	FRYL_HUMAN
F	SARG_HUMAN
F	TBC9B_HUMAN
F	CHSTB_HUMAN
F	UBP24_HUMAN
F	XRCC5_HUMAN
F	K1C28_HUMAN
F	WDR90_HUMAN
F	SPTCS_HUMAN
F	CL035_HUMAN
F	DDX46_HUMAN
F	MAP4_HUMAN
F	SRRM4_HUMAN
G	DCC_HUMAN
G	MINP1_HUMAN
G	GCN1L_HUMAN
G	GOGB1_HUMAN
G	PREX2_HUMAN
G	PRDM7_HUMAN
G	GSDMB_HUMAN
G	PRR17_HUMAN
G	LRP8_HUMAN
G	USH2A_HUMAN
G	CJ053_HUMAN
G	FXR2_HUMAN
G	F184A_HUMAN
G	RTEL1_HUMAN
G	HELB_HUMAN
G	ATS13_HUMAN
G	K1530_HUMAN
G	TATD2_HUMAN
G	GNPAT_HUMAN
G	K1C16_HUMAN
G	AP2C_HUMAN
G	K2C6C_HUMAN
G	CELR1_HUMAN
G	CENPE_HUMAN
G	SPRY5_HUMAN
G	PIGR_HUMAN
G	LPIN1_HUMAN
G	ITPR2_HUMAN
G	JKIP2_HUMAN
G	DNM3A_HUMAN
G	NEBU_HUMAN
G	KI67_HUMAN
G	DMRTD_HUMAN
G	DNJA2_HUMAN
G	ARI1A_HUMAN
G	RELB_HUMAN
G	HMCN2_HUMAN
G	AAT1_HUMAN
G	LAMA1_HUMAN
G	DGKD_HUMAN
G	PB1_HUMAN
G	DYH1_HUMAN
G	DDX56_HUMAN
G	EFCB6_HUMAN
G	C8AP2_HUMAN
G	FA8_HUMAN
G	IPMK_HUMAN
G	PRAM3_HUMAN
G	CABIN_HUMAN
G	FAKD2_HUMAN
G	RPE65_HUMAN
G	SACS_HUMAN
G	OST48_HUMAN
G	LAX1_HUMAN
G	GRHL2_HUMAN
G	OTOG_HUMAN
G	SI1L3_HUMAN
G	RPGP2_HUMAN
G	DOCK3_HUMAN
G	ACSF2_HUMAN
G	ZC12C_HUMAN
G	TIGD2_HUMAN
G	SHIP1_HUMAN
G	LCA5L_HUMAN
G	CHD1_HUMAN
G	MIB2_HUMAN
G	PDZD4_HUMAN
G	ALPK2_HUMAN
G	YA033_HUMAN
G	HMCN1_HUMAN
G	CSDE1_HUMAN
G	CP2U1_HUMAN
G	PRDM8_HUMAN
G	CC037_HUMAN
G	FBSL_HUMAN
G	RET_HUMAN
G	HELLS_HUMAN
G	PKHG5_HUMAN
G	THTM_HUMAN
G	SCRIB_HUMAN
G	UBXN7_HUMAN
G	KDM2B_HUMAN
G	ASH1L_HUMAN
G	CSF2R_HUMAN
G	H1FOO_HUMAN
G	ZN536_HUMAN
G	ATS3_HUMAN
G	CNTRL_HUMAN
G	TMC4_HUMAN
G	OFUT2_HUMAN
G	RAD50_HUMAN
G	FYV1_HUMAN
G	DDX27_HUMAN
G	BAX_HUMAN
G	PDZD6_HUMAN
G	DHX15_HUMAN
G	ZO1_HUMAN
G	RRBP1_HUMAN
G	PCDH7_HUMAN
H	ANM5_HUMAN
H	MEP50_HUMAN
H	NUCL_HUMAN
H	IF4B_HUMAN
H	RBM10_HUMAN
H	TR150_HUMAN
H	RS3_HUMAN
H	HNRH1_HUMAN
H	HNRPU_HUMAN
H	EIF3L_HUMAN
H	TCPE_HUMAN
H	EIF3A_HUMAN
H	PRP31_HUMAN
H	PABP4_HUMAN
H	K2C6B_HUMAN
H	RSSA_HUMAN
H	PR285_HUMAN
H	RL8_HUMAN
H	PKD1_HUMAN
H	DLG5_HUMAN
H	HNRPM_HUMAN
H	EIF3C_HUMAN
H	BCLF1_HUMAN
H	EIF3D_HUMAN
H	ZN616_HUMAN
H	C1TC_HUMAN
H	EIF3B_HUMAN
H	SELB_HUMAN
H	R1AB_CVHSA
H	SPTB1_HUMAN
H	RIOK1_HUMAN
H	MYH14_HUMAN
H	SEM5B_HUMAN
H	ZN618_HUMAN
H	LRMP_HUMAN
H	ZN469_HUMAN
H	IGSF3_HUMAN
H	ZC3H1_HUMAN
H	CASP_HUMAN
I	KIF11_HUMAN
I	HSP71_HUMAN
I	HS71L_HUMAN
I	TBB5_HUMAN
I	HSP76_HUMAN
I	HSP7C_HUMAN
I	TBA1B_HUMAN
I	HSP72_HUMAN
I	STK38_HUMAN
I	TBA8_HUMAN
I	ACTG_HUMAN
I	K2C1_HUMAN
I	RO52_HUMAN
I	TITIN_HUMAN
I	CK084_HUMAN
I	KIFC3_HUMAN
I	K1C10_HUMAN
I	PERE_HUMAN
I	CROCC_HUMAN
I	KI21B_HUMAN
I	SYNE2_HUMAN
I	PLEC_HUMAN
I	TEN3_HUMAN
I	NINL_HUMAN
I	DYH10_HUMAN
I	CCD73_HUMAN
J	K22E_HUMAN
J	K1C9_HUMAN
J	DNJC1_HUMAN
J	MTUS2_HUMAN
J	K2C4_HUMAN
K	RN219_HUMAN
K	ST38L_HUMAN
K	HNRPK_HUMAN
K	QN1_HUMAN
K	SF3B3_HUMAN
K	EF1A2_HUMAN
K	CUL3_HUMAN
K	CING_HUMAN
K	ACAD9_HUMAN
K	ARI4A_HUMAN
K	SRSF4_HUMAN
K	STAB2_HUMAN
K	ZNF20_HUMAN
K	RBM6_HUMAN
K	ATS5_HUMAN
K	NMRL1_HUMAN
K	K22O_HUMAN
K	HELZ_HUMAN
K	SULF1_HUMAN
K	YBOX1_HUMAN
K	ZN599_HUMAN
K	F208B_HUMAN
K	GSLG1_HUMAN
K	EVPL_HUMAN
K	RNPS1_HUMAN
K	TENX_HUMAN
K	DDX24_HUMAN
K	ZN493_HUMAN
K	CC124_HUMAN
K	THAP4_HUMAN
K	E41LA_HUMAN
K	ZIM2_HUMAN
K	CASC5_HUMAN
K	ERR1_HUMAN
K	AKP13_HUMAN
K	SF3B1_HUMAN
K	SETX_HUMAN
K	CO6A2_HUMAN
K	DNMBP_HUMAN
K	CNTRB_HUMAN
K	LARG2_HUMAN
K	TRIPB_HUMAN
K	AT1A1_HUMAN
K	ADCY1_HUMAN
K	DDX60_HUMAN
K	CHST7_HUMAN
K	KCC2A_HUMAN
K	DP13A_HUMAN
K	LONF3_HUMAN
K	LIGO3_HUMAN
K	DYH12_HUMAN
K	PSME4_HUMAN
K	KTU_HUMAN
K	BIVM_HUMAN
K	SSPO_HUMAN
K	DIP2A_HUMAN
K	LOXL4_HUMAN
K	ATM_HUMAN
K	PKHO1_HUMAN
K	ZN844_HUMAN
K	FAT4_HUMAN
K	KIBRA_HUMAN
K	DISP1_HUMAN
K	RPC7_HUMAN
K	FHAD1_HUMAN
K	SMG1_HUMAN
K	SAMD3_HUMAN
K	CILP1_HUMAN
K	GRD2I_HUMAN
K	CB053_HUMAN
K	MORC2_HUMAN
K	MCES_HUMAN
K	DYH5_HUMAN
K	SYT16_HUMAN
K	RNBP6_HUMAN
K	EIF3F_HUMAN
K	TBC24_HUMAN
K	GCP3_HUMAN
K	TLL1_HUMAN
K	GG6L2_HUMAN
K	ZFR_HUMAN
K	DYH9_HUMAN
K	U520_HUMAN
K	ANR57_HUMAN
K	S12A3_HUMAN
K	TMTC2_HUMAN
K	LSM11_HUMAN
K	ZN484_HUMAN
K	K2C8_HUMAN
K	WEE1_HUMAN
K	S35F5_HUMAN
K	MBD5_HUMAN
K	GREM2_HUMAN
K	MYOM3_HUMAN
K	BEND2_HUMAN
K	PO5F1_HUMAN
K	E41LB_HUMAN
K	COBL_HUMAN
K	IKZF2_HUMAN
K	ZN621_HUMAN
K	NCDN_HUMAN
K	YM011_HUMAN
K	ZMYM4_HUMAN
K	MYH9_HUMAN
K	PYR1_HUMAN
K	ZN480_HUMAN
K	RBM19_HUMAN
K	SYT15_HUMAN
