# Supplementary material for: Kelch Domain of Gigaxonin Interacts with Intermediate Filament Proteins Affected in Giant Axonal Neuropathy
Source: PLoS One. 2015 Oct 13;10(10):e0140157. doi: 10.1371/journal.pone.0140157 (PMC4604155; doi:10.1371/journal.pone.0140157)
Supplement: S2 Table — The final data set from S1 Table was processed using the DAVID functional annotation tool. Gene groups and enrichment scores are indicated and summarized in Fig 2D. (XLSX) [file pone.0140157.s006.xlsx]

## Sheet: Sheet1
Gene Group 1 Enrichment Score: 14.496770254823451
UNIPROT_ID Gene Name
RS4X_HUMAN ribosomal protein S4X pseudogene 6; ribosomal protein S4X pseudogene 13; ribosomal protein S4, X-linked
RL4_HUMAN ribosomal protein L4; ribosomal protein L4 pseudogene 5; ribosomal protein L4 pseudogene 4
RS13_HUMAN ribosomal protein S13 pseudogene 8; ribosomal protein S13; ribosomal protein S13 pseudogene 2
RLA0_HUMAN ribosomal protein, large, P0 pseudogene 2; ribosomal protein, large, P0 pseudogene 3; ribosomal protein, large, P0 pseudogene 6; ribosomal protein, large, P0
RS9_HUMAN ribosomal protein S9; ribosomal protein S9 pseudogene 4
RS6_HUMAN ribosomal protein S6 pseudogene 25; ribosomal protein S6; ribosomal protein S6 pseudogene 1
RS10_HUMAN ribosomal protein S10; ribosomal protein S10 pseudogene 4; ribosomal protein S10 pseudogene 11; ribosomal protein S10 pseudogene 22; ribosomal protein S10 pseudogene 7; ribosomal protein S10 pseudogene 13
RS8_HUMAN ribosomal protein S8; ribosomal protein S8 pseudogene 8; ribosomal protein S8 pseudogene 10
RS3A_HUMAN ribosomal protein S3A pseudogene 5; ribosomal protein S3a pseudogene 47; ribosomal protein S3a pseudogene 49; ribosomal protein S3A; hypothetical LOC100131699; hypothetical LOC100130107
RL13_HUMAN ribosomal protein L13 pseudogene 12; ribosomal protein L13
RS5_HUMAN ribosomal protein S5
Gene Group 2 Enrichment Score: 7.979022521707349
UNIPROT_ID Gene Name
TCPQ_HUMAN similar to chaperonin containing TCP1, subunit 8 (theta); chaperonin containing TCP1, subunit 8 (theta)
TCPZ_HUMAN chaperonin containing TCP1, subunit 6A (zeta 1)
TCPA_HUMAN hypothetical gene supported by BC000665; t-complex 1
ACTBL_HUMAN actin, beta-like 2
TCPG_HUMAN chaperonin containing TCP1, subunit 3 (gamma)
TCPH_HUMAN chaperonin containing TCP1, subunit 7 (eta)
TCPD_HUMAN chaperonin containing TCP1, subunit 4 (delta)
TRAP1_HUMAN TNF receptor-associated protein 1
TCPW_HUMAN chaperonin containing TCP1, subunit 6B (zeta 2)
MY18A_HUMAN myosin XVIIIA
TCPB_HUMAN chaperonin containing TCP1, subunit 2 (beta)
Gene Group 3 Enrichment Score: 6.841909616263764
UNIPROT_ID Gene Name
NFL_HUMAN neurofilament, light polypeptide
KRT82_HUMAN keratin 82
LMNB2_HUMAN lamin B2
NFM_HUMAN neurofilament, medium polypeptide
VIME_HUMAN vimentin
PERI_HUMAN peripherin
NFH_HUMAN neurofilament, heavy polypeptide
AINX_HUMAN internexin neuronal intermediate filament protein, alpha
Gene Group 4 Enrichment Score: 3.795163938626201
UNIPROT_ID Gene Name
RS27A_HUMAN ubiquitin C
RS27A_HUMAN ubiquitin B
RS27A_HUMAN ribosomal protein S27a pseudogene 12; ribosomal protein S27a; ribosomal protein S27a pseudogene 11; ribosomal protein S27a pseudogene 16
RS27A_HUMAN ubiquitin A-52 residue ribosomal protein fusion product 1
